# Supplementary material for: Causal relationship between immune cells and pulmonary arterial hypertension: Mendelian randomization analysis
Source: Medicine (Baltimore). 2024 Sep 13;103(37):e39670. doi: 10.1097/MD.0000000000039670 (PMC11404942; doi:10.1097/MD.0000000000039670)
Supplement: Supplementary file 1 [file medi-103-e39670-s001.xlsx]

## Sheet: File 1
id.exposure	id.outcome	outcome	exposure	method	nsnp	b	se	pval	lo_ci	up_ci	or	or_lci95	or_uci95
0ByLDW	finn-b-I9_HYPTENSPUL	pulmonary arterial hypertension	CD62L- DC %DC	MR Egger	22	-0.114366	0.165858	0.498405	-0.439447	0.210715	0.891931	0.644393	1.23456
0ByLDW	finn-b-I9_HYPTENSPUL	pulmonary arterial hypertension	CD62L- DC %DC	Weighted median	22	-0.239135	0.162165	0.140309	-0.556978	0.0787079	0.787308	0.572938	1.08189
0ByLDW	finn-b-I9_HYPTENSPUL	pulmonary arterial hypertension	CD62L- DC %DC	Inverse variance weighted	22	-0.237779	0.119866	0.0472887	-0.472717	-0.00284142	0.788377	0.623306	0.997163
0ByLDW	finn-b-I9_HYPTENSPUL	pulmonary arterial hypertension	CD62L- DC %DC	Simple mode	22	-0.284121	0.224051	0.218639	-0.723261	0.155019	0.752676	0.485168	1.16768
0ByLDW	finn-b-I9_HYPTENSPUL	pulmonary arterial hypertension	CD62L- DC %DC	Weighted mode	22	-0.184951	0.148497	0.226672	-0.476006	0.106104	0.831145	0.62126	1.11194
1tGkw7	finn-b-I9_HYPTENSPUL	pulmonary arterial hypertension	CD45 on CD33br HLA DR+ CD14dim	MR Egger	15	0.33159	0.225491	0.165207	-0.110374	0.773553	1.39318	0.8955	2.16745
1tGkw7	finn-b-I9_HYPTENSPUL	pulmonary arterial hypertension	CD45 on CD33br HLA DR+ CD14dim	Weighted median	15	0.276468	0.219758	0.208371	-0.154258	0.707193	1.31846	0.857051	2.02829
1tGkw7	finn-b-I9_HYPTENSPUL	pulmonary arterial hypertension	CD45 on CD33br HLA DR+ CD14dim	Inverse variance weighted	15	0.295234	0.147184	0.0448693	0.00675243	0.583715	1.34344	1.00678	1.79269
1tGkw7	finn-b-I9_HYPTENSPUL	pulmonary arterial hypertension	CD45 on CD33br HLA DR+ CD14dim	Simple mode	15	0.558644	0.354814	0.1377	-0.136791	1.25408	1.7483	0.872152	3.50461
1tGkw7	finn-b-I9_HYPTENSPUL	pulmonary arterial hypertension	CD45 on CD33br HLA DR+ CD14dim	Weighted mode	15	0.262915	0.238083	0.288081	-0.203727	0.729557	1.30072	0.815685	2.07416
1zA3EE	finn-b-I9_HYPTENSPUL	pulmonary arterial hypertension	CM DN (CD4-CD8-) %DN	MR Egger	16	-0.329076	0.254063	0.216185	-0.82704	0.168888	0.719588	0.437342	1.18399
1zA3EE	finn-b-I9_HYPTENSPUL	pulmonary arterial hypertension	CM DN (CD4-CD8-) %DN	Weighted median	16	-0.618017	0.244884	0.0116122	-1.09799	-0.138045	0.539012	0.333541	0.87106
1zA3EE	finn-b-I9_HYPTENSPUL	pulmonary arterial hypertension	CM DN (CD4-CD8-) %DN	Inverse variance weighted	16	-0.403261	0.179735	0.0248552	-0.755541	-0.0509809	0.668138	0.469757	0.950297
1zA3EE	finn-b-I9_HYPTENSPUL	pulmonary arterial hypertension	CM DN (CD4-CD8-) %DN	Simple mode	16	-0.541203	0.457006	0.254747	-1.43693	0.35453	0.582048	0.237655	1.42551
1zA3EE	finn-b-I9_HYPTENSPUL	pulmonary arterial hypertension	CM DN (CD4-CD8-) %DN	Weighted mode	16	-0.585887	0.245831	0.0308142	-1.06772	-0.104058	0.556612	0.343793	0.901173
25OeNK	finn-b-I9_HYPTENSPUL	pulmonary arterial hypertension	CD33 on basophil	MR Egger	23	-0.151375	0.0897882	0.106616	-0.32736	0.0246102	0.859526	0.720825	1.02492
25OeNK	finn-b-I9_HYPTENSPUL	pulmonary arterial hypertension	CD33 on basophil	Weighted median	23	-0.0939833	0.0871359	0.280774	-0.26477	0.0768031	0.910298	0.767383	1.07983
25OeNK	finn-b-I9_HYPTENSPUL	pulmonary arterial hypertension	CD33 on basophil	Inverse variance weighted	23	-0.132537	0.0658821	0.0442493	-0.261666	-0.00340752	0.875871	0.769768	0.996598
25OeNK	finn-b-I9_HYPTENSPUL	pulmonary arterial hypertension	CD33 on basophil	Simple mode	23	-0.208542	0.176051	0.248833	-0.553601	0.136518	0.811767	0.574876	1.14628
25OeNK	finn-b-I9_HYPTENSPUL	pulmonary arterial hypertension	CD33 on basophil	Weighted mode	23	-0.114106	0.0648575	0.0924225	-0.241227	0.0130148	0.892163	0.785663	1.0131
5IFTt2	finn-b-I9_HYPTENSPUL	pulmonary arterial hypertension	CD19 on IgD+ CD38- unsw mem	MR Egger	22	-0.178154	0.12099	0.156459	-0.415295	0.0589873	0.836814	0.660146	1.06076
5IFTt2	finn-b-I9_HYPTENSPUL	pulmonary arterial hypertension	CD19 on IgD+ CD38- unsw mem	Weighted median	22	-0.154337	0.103763	0.136907	-0.357712	0.0490372	0.856983	0.699274	1.05026
5IFTt2	finn-b-I9_HYPTENSPUL	pulmonary arterial hypertension	CD19 on IgD+ CD38- unsw mem	Inverse variance weighted	22	-0.189545	0.0805628	0.0186347	-0.347448	-0.0316417	0.827336	0.706489	0.968854
5IFTt2	finn-b-I9_HYPTENSPUL	pulmonary arterial hypertension	CD19 on IgD+ CD38- unsw mem	Simple mode	22	-0.0554577	0.158007	0.729098	-0.365151	0.254236	0.946052	0.694092	1.28948
5IFTt2	finn-b-I9_HYPTENSPUL	pulmonary arterial hypertension	CD19 on IgD+ CD38- unsw mem	Weighted mode	22	-0.165541	0.0905899	0.0818906	-0.343097	0.0120149	0.847435	0.709569	1.01209
8lLvcw	finn-b-I9_HYPTENSPUL	pulmonary arterial hypertension	CD20- CD38- AC	MR Egger	15	0.693641	0.519024	0.204329	-0.323646	1.71093	2.00099	0.723506	5.53409
8lLvcw	finn-b-I9_HYPTENSPUL	pulmonary arterial hypertension	CD20- CD38- AC	Weighted median	15	0.547764	0.359773	0.127877	-0.157392	1.25292	1.72938	0.854369	3.50055
8lLvcw	finn-b-I9_HYPTENSPUL	pulmonary arterial hypertension	CD20- CD38- AC	Inverse variance weighted	15	0.656908	0.264599	0.0130407	0.138294	1.17552	1.92882	1.14831	3.23983
8lLvcw	finn-b-I9_HYPTENSPUL	pulmonary arterial hypertension	CD20- CD38- AC	Simple mode	15	0.647679	0.524446	0.237165	-0.380236	1.67559	1.9111	0.6837	5.34197
8lLvcw	finn-b-I9_HYPTENSPUL	pulmonary arterial hypertension	CD20- CD38- AC	Weighted mode	15	0.711683	0.433905	0.123235	-0.138771	1.56214	2.03742	0.870427	4.769
8QTJ5y	finn-b-I9_HYPTENSPUL	pulmonary arterial hypertension	CD4 Treg AC	MR Egger	21	0.284994	0.252427	0.272946	-0.209764	0.779752	1.32975	0.810776	2.18093
8QTJ5y	finn-b-I9_HYPTENSPUL	pulmonary arterial hypertension	CD4 Treg AC	Weighted median	21	0.503805	0.239761	0.0356162	0.0338739	0.973736	1.65501	1.03445	2.64782
8QTJ5y	finn-b-I9_HYPTENSPUL	pulmonary arterial hypertension	CD4 Treg AC	Inverse variance weighted	21	0.439406	0.158133	0.0054575	0.129465	0.749347	1.55179	1.13822	2.11562
8QTJ5y	finn-b-I9_HYPTENSPUL	pulmonary arterial hypertension	CD4 Treg AC	Simple mode	21	0.379961	0.390696	0.342406	-0.385803	1.14572	1.46223	0.679904	3.14472
8QTJ5y	finn-b-I9_HYPTENSPUL	pulmonary arterial hypertension	CD4 Treg AC	Weighted mode	21	0.441071	0.228352	0.0677108	-0.00649882	0.88864	1.55437	0.993522	2.43182
DVqAAR	finn-b-I9_HYPTENSPUL	pulmonary arterial hypertension	CD62L- CD86+ myeloid DC AC	MR Egger	20	-0.267706	0.179458	0.153084	-0.619444	0.0840318	0.765133	0.538244	1.08766
DVqAAR	finn-b-I9_HYPTENSPUL	pulmonary arterial hypertension	CD62L- CD86+ myeloid DC AC	Weighted median	20	-0.195786	0.170853	0.251824	-0.530657	0.139086	0.822189	0.588218	1.14922
DVqAAR	finn-b-I9_HYPTENSPUL	pulmonary arterial hypertension	CD62L- CD86+ myeloid DC AC	Inverse variance weighted	20	-0.300312	0.128378	0.0193213	-0.551933	-0.0486905	0.740587	0.575836	0.952476
DVqAAR	finn-b-I9_HYPTENSPUL	pulmonary arterial hypertension	CD62L- CD86+ myeloid DC AC	Simple mode	20	-0.37156	0.282098	0.203459	-0.924473	0.181352	0.689657	0.396741	1.19884
DVqAAR	finn-b-I9_HYPTENSPUL	pulmonary arterial hypertension	CD62L- CD86+ myeloid DC AC	Weighted mode	20	-0.220876	0.162147	0.189068	-0.538684	0.0969322	0.801816	0.583516	1.10179
eFOhnJ	finn-b-I9_HYPTENSPUL	pulmonary arterial hypertension	Naive CD4+ AC	MR Egger	25	0.286212	0.467191	0.546135	-0.629482	1.20191	1.33138	0.532868	3.32645
eFOhnJ	finn-b-I9_HYPTENSPUL	pulmonary arterial hypertension	Naive CD4+ AC	Weighted median	25	0.553015	0.297051	0.0626479	-0.0292055	1.13524	1.73849	0.971217	3.11191
eFOhnJ	finn-b-I9_HYPTENSPUL	pulmonary arterial hypertension	Naive CD4+ AC	Inverse variance weighted	25	0.485398	0.229325	0.0342908	0.0359204	0.934875	1.62482	1.03657	2.5469
eFOhnJ	finn-b-I9_HYPTENSPUL	pulmonary arterial hypertension	Naive CD4+ AC	Simple mode	25	0.542942	0.556203	0.338723	-0.547216	1.6331	1.72106	0.578558	5.11973
eFOhnJ	finn-b-I9_HYPTENSPUL	pulmonary arterial hypertension	Naive CD4+ AC	Weighted mode	25	0.561051	0.54834	0.316426	-0.513696	1.6358	1.75251	0.59828	5.13355
F7sGUK	finn-b-I9_HYPTENSPUL	pulmonary arterial hypertension	CD62L- myeloid DC %DC	MR Egger	25	-0.243503	0.162651	0.147969	-0.5623	0.0752932	0.783877	0.569897	1.0782
F7sGUK	finn-b-I9_HYPTENSPUL	pulmonary arterial hypertension	CD62L- myeloid DC %DC	Weighted median	25	-0.3345	0.147516	0.023357	-0.623632	-0.0453677	0.715696	0.535994	0.955646
F7sGUK	finn-b-I9_HYPTENSPUL	pulmonary arterial hypertension	CD62L- myeloid DC %DC	Inverse variance weighted	25	-0.25813	0.111513	0.020624	-0.476696	-0.0395646	0.772495	0.620831	0.961208
F7sGUK	finn-b-I9_HYPTENSPUL	pulmonary arterial hypertension	CD62L- myeloid DC %DC	Simple mode	25	-0.33127	0.207358	0.123222	-0.737692	0.0751524	0.718012	0.478217	1.07805
F7sGUK	finn-b-I9_HYPTENSPUL	pulmonary arterial hypertension	CD62L- myeloid DC %DC	Weighted mode	25	-0.304337	0.133736	0.0320823	-0.56646	-0.0422142	0.737612	0.567531	0.958664
g9Oiwk	finn-b-I9_HYPTENSPUL	pulmonary arterial hypertension	CD39 on CD39+ activated Treg	MR Egger	22	-0.232136	0.33046	0.490486	-0.879838	0.415566	0.792838	0.41485	1.51523
g9Oiwk	finn-b-I9_HYPTENSPUL	pulmonary arterial hypertension	CD39 on CD39+ activated Treg	Weighted median	22	-0.27431	0.202906	0.176406	-0.672006	0.123386	0.760097	0.510683	1.13132
g9Oiwk	finn-b-I9_HYPTENSPUL	pulmonary arterial hypertension	CD39 on CD39+ activated Treg	Inverse variance weighted	22	-0.360056	0.148223	0.0151343	-0.650574	-0.0695389	0.697637	0.521746	0.932824
g9Oiwk	finn-b-I9_HYPTENSPUL	pulmonary arterial hypertension	CD39 on CD39+ activated Treg	Simple mode	22	-0.521682	0.297831	0.0944352	-1.10543	0.062067	0.593521	0.331068	1.06403
g9Oiwk	finn-b-I9_HYPTENSPUL	pulmonary arterial hypertension	CD39 on CD39+ activated Treg	Weighted mode	22	-0.278319	0.230624	0.240925	-0.730342	0.173704	0.757055	0.481744	1.1897
hPXr7i	finn-b-I9_HYPTENSPUL	pulmonary arterial hypertension	CD33 on CD66b++ myeloid cell	MR Egger	19	-0.0132669	0.181015	0.942429	-0.368056	0.341522	0.986821	0.692079	1.40709
hPXr7i	finn-b-I9_HYPTENSPUL	pulmonary arterial hypertension	CD33 on CD66b++ myeloid cell	Weighted median	19	-0.114419	0.12828	0.372423	-0.365848	0.137011	0.891884	0.693608	1.14684
hPXr7i	finn-b-I9_HYPTENSPUL	pulmonary arterial hypertension	CD33 on CD66b++ myeloid cell	Inverse variance weighted	19	-0.196887	0.09668	0.0417023	-0.38638	-0.00739395	0.821284	0.679513	0.992633
hPXr7i	finn-b-I9_HYPTENSPUL	pulmonary arterial hypertension	CD33 on CD66b++ myeloid cell	Simple mode	19	-0.162662	0.267028	0.550033	-0.686037	0.360713	0.849879	0.503568	1.43435
hPXr7i	finn-b-I9_HYPTENSPUL	pulmonary arterial hypertension	CD33 on CD66b++ myeloid cell	Weighted mode	19	-0.123279	0.124567	0.335457	-0.367431	0.120872	0.884017	0.692511	1.12848
i98TnI	finn-b-I9_HYPTENSPUL	pulmonary arterial hypertension	CD39+ resting Treg AC	MR Egger	27	-0.20213	0.139653	0.160217	-0.47585	0.0715902	0.816989	0.621357	1.07422
i98TnI	finn-b-I9_HYPTENSPUL	pulmonary arterial hypertension	CD39+ resting Treg AC	Weighted median	27	-0.220363	0.152153	0.147534	-0.518583	0.0778571	0.802228	0.595363	1.08097
i98TnI	finn-b-I9_HYPTENSPUL	pulmonary arterial hypertension	CD39+ resting Treg AC	Inverse variance weighted	27	-0.211074	0.104154	0.0427073	-0.415215	-0.00693259	0.809714	0.660198	0.993091
i98TnI	finn-b-I9_HYPTENSPUL	pulmonary arterial hypertension	CD39+ resting Treg AC	Simple mode	27	-0.384932	0.212196	0.0812294	-0.800836	0.0309725	0.680497	0.448954	1.03146
i98TnI	finn-b-I9_HYPTENSPUL	pulmonary arterial hypertension	CD39+ resting Treg AC	Weighted mode	27	-0.307342	0.137727	0.0344814	-0.577286	-0.0373973	0.735399	0.56142	0.963293
IahGK0	finn-b-I9_HYPTENSPUL	pulmonary arterial hypertension	HLA DR on HLA DR+ T cell	MR Egger	19	-0.426643	0.182094	0.0315517	-0.783548	-0.0697384	0.652696	0.456782	0.932638
IahGK0	finn-b-I9_HYPTENSPUL	pulmonary arterial hypertension	HLA DR on HLA DR+ T cell	Weighted median	19	-0.507803	0.215741	0.0185848	-0.930656	-0.0849493	0.601817	0.394295	0.918559
IahGK0	finn-b-I9_HYPTENSPUL	pulmonary arterial hypertension	HLA DR on HLA DR+ T cell	Inverse variance weighted	19	-0.381301	0.135443	0.00487445	-0.646769	-0.115833	0.682972	0.523735	0.890624
IahGK0	finn-b-I9_HYPTENSPUL	pulmonary arterial hypertension	HLA DR on HLA DR+ T cell	Simple mode	19	-0.55089	0.357786	0.141024	-1.25215	0.15037	0.576437	0.285889	1.16226
IahGK0	finn-b-I9_HYPTENSPUL	pulmonary arterial hypertension	HLA DR on HLA DR+ T cell	Weighted mode	19	-0.45795	0.19744	0.0323287	-0.844932	-0.0709685	0.632579	0.429586	0.931491
IYaHBo	finn-b-I9_HYPTENSPUL	pulmonary arterial hypertension	IgD- CD38- %lymphocyte	MR Egger	27	-0.255721	0.344709	0.465093	-0.931351	0.419909	0.774358	0.394021	1.52182
IYaHBo	finn-b-I9_HYPTENSPUL	pulmonary arterial hypertension	IgD- CD38- %lymphocyte	Weighted median	27	-0.437506	0.30395	0.150036	-1.03325	0.158235	0.645644	0.355849	1.17144
IYaHBo	finn-b-I9_HYPTENSPUL	pulmonary arterial hypertension	IgD- CD38- %lymphocyte	Inverse variance weighted	27	-0.583743	0.204257	0.0042647	-0.984086	-0.1834	0.557807	0.373781	0.832435
IYaHBo	finn-b-I9_HYPTENSPUL	pulmonary arterial hypertension	IgD- CD38- %lymphocyte	Simple mode	27	-1.00596	0.55851	0.083289	-2.10064	0.0887171	0.365693	0.122378	1.09277
IYaHBo	finn-b-I9_HYPTENSPUL	pulmonary arterial hypertension	IgD- CD38- %lymphocyte	Weighted mode	27	-0.605513	0.346126	0.0920184	-1.28392	0.0728934	0.545794	0.27695	1.07562
k3AZM1	finn-b-I9_HYPTENSPUL	pulmonary arterial hypertension	CD45 on granulocyte	MR Egger	16	-0.168901	0.213199	0.44145	-0.586772	0.24897	0.844593	0.55612	1.2827
k3AZM1	finn-b-I9_HYPTENSPUL	pulmonary arterial hypertension	CD45 on granulocyte	Weighted median	16	-0.156142	0.244975	0.523877	-0.636292	0.324008	0.855438	0.529251	1.38266
k3AZM1	finn-b-I9_HYPTENSPUL	pulmonary arterial hypertension	CD45 on granulocyte	Inverse variance weighted	16	-0.305732	0.154407	0.0476998	-0.60837	-0.00309321	0.736584	0.544237	0.996912
k3AZM1	finn-b-I9_HYPTENSPUL	pulmonary arterial hypertension	CD45 on granulocyte	Simple mode	16	-0.614889	0.405216	0.149948	-1.40911	0.179334	0.540701	0.24436	1.19642
k3AZM1	finn-b-I9_HYPTENSPUL	pulmonary arterial hypertension	CD45 on granulocyte	Weighted mode	16	-0.101472	0.216654	0.646262	-0.526113	0.32317	0.903507	0.590897	1.3815
LtRWLZ	finn-b-I9_HYPTENSPUL	pulmonary arterial hypertension	Naive DN (CD4-CD8-) %T cell	MR Egger	21	0.667923	0.279077	0.0271793	0.120933	1.21491	1.95018	1.12855	3.37001
LtRWLZ	finn-b-I9_HYPTENSPUL	pulmonary arterial hypertension	Naive DN (CD4-CD8-) %T cell	Weighted median	21	0.513806	0.267862	0.0550892	-0.0112041	1.03882	1.67164	0.988858	2.82587
LtRWLZ	finn-b-I9_HYPTENSPUL	pulmonary arterial hypertension	Naive DN (CD4-CD8-) %T cell	Inverse variance weighted	21	0.506762	0.190207	0.00771571	0.133956	0.879568	1.65991	1.14334	2.40986
LtRWLZ	finn-b-I9_HYPTENSPUL	pulmonary arterial hypertension	Naive DN (CD4-CD8-) %T cell	Simple mode	21	0.134058	0.431449	0.759233	-0.711583	0.979698	1.14346	0.490867	2.66365
LtRWLZ	finn-b-I9_HYPTENSPUL	pulmonary arterial hypertension	Naive DN (CD4-CD8-) %T cell	Weighted mode	21	0.513774	0.266651	0.0683374	-0.00886118	1.03641	1.67159	0.991178	2.81908
pPBbUB	finn-b-I9_HYPTENSPUL	pulmonary arterial hypertension	CD24 on memory B cell	MR Egger	31	0.168095	0.13321	0.217047	-0.0929964	0.429187	1.18305	0.911197	1.53601
pPBbUB	finn-b-I9_HYPTENSPUL	pulmonary arterial hypertension	CD24 on memory B cell	Weighted median	31	0.172749	0.154974	0.264981	-0.131	0.476497	1.18857	0.877218	1.61042
pPBbUB	finn-b-I9_HYPTENSPUL	pulmonary arterial hypertension	CD24 on memory B cell	Inverse variance weighted	31	0.200917	0.102325	0.0495858	0.000360197	0.401474	1.22252	1.00036	1.49403
pPBbUB	finn-b-I9_HYPTENSPUL	pulmonary arterial hypertension	CD24 on memory B cell	Simple mode	31	0.216878	0.292165	0.463671	-0.355766	0.789522	1.24219	0.700636	2.20234
pPBbUB	finn-b-I9_HYPTENSPUL	pulmonary arterial hypertension	CD24 on memory B cell	Weighted mode	31	0.145532	0.130466	0.2735	-0.11018	0.401245	1.15665	0.895672	1.49368
RbXkZw	finn-b-I9_HYPTENSPUL	pulmonary arterial hypertension	CD11b on basophil	MR Egger	19	0.989033	0.39975	0.0241937	0.205524	1.77254	2.68863	1.22817	5.8858
RbXkZw	finn-b-I9_HYPTENSPUL	pulmonary arterial hypertension	CD11b on basophil	Weighted median	19	0.377429	0.240576	0.116681	-0.0940995	0.848959	1.45853	0.910192	2.33721
RbXkZw	finn-b-I9_HYPTENSPUL	pulmonary arterial hypertension	CD11b on basophil	Inverse variance weighted	19	0.380038	0.163781	0.0203195	0.0590261	0.701049	1.46234	1.0608	2.01587
RbXkZw	finn-b-I9_HYPTENSPUL	pulmonary arterial hypertension	CD11b on basophil	Simple mode	19	0.0276889	0.385339	0.943509	-0.727576	0.782954	1.02808	0.483078	2.18793
RbXkZw	finn-b-I9_HYPTENSPUL	pulmonary arterial hypertension	CD11b on basophil	Weighted mode	19	0.36294	0.300477	0.242726	-0.225996	0.951875	1.43755	0.797721	2.59056
rMd0Gk	finn-b-I9_HYPTENSPUL	pulmonary arterial hypertension	CD86 on myeloid DC	MR Egger	19	-0.333423	0.420527	0.43878	-1.15766	0.490809	0.716467	0.314222	1.63364
rMd0Gk	finn-b-I9_HYPTENSPUL	pulmonary arterial hypertension	CD86 on myeloid DC	Weighted median	19	-0.447384	0.274925	0.103674	-0.986237	0.0914679	0.639298	0.372978	1.09578
rMd0Gk	finn-b-I9_HYPTENSPUL	pulmonary arterial hypertension	CD86 on myeloid DC	Inverse variance weighted	19	-0.549394	0.211449	0.00937041	-0.963835	-0.134954	0.577299	0.381427	0.873756
rMd0Gk	finn-b-I9_HYPTENSPUL	pulmonary arterial hypertension	CD86 on myeloid DC	Simple mode	19	-0.79716	0.436232	0.084271	-1.65218	0.0578553	0.450607	0.191632	1.05956
rMd0Gk	finn-b-I9_HYPTENSPUL	pulmonary arterial hypertension	CD86 on myeloid DC	Weighted mode	19	-0.497597	0.299609	0.114068	-1.08483	0.0896371	0.60799	0.337959	1.09378
rmyaAb	finn-b-I9_HYPTENSPUL	pulmonary arterial hypertension	CD62L- plasmacytoid DC AC	MR Egger	24	-0.567898	0.306684	0.0775321	-1.169	0.0332018	0.566716	0.310678	1.03376
rmyaAb	finn-b-I9_HYPTENSPUL	pulmonary arterial hypertension	CD62L- plasmacytoid DC AC	Weighted median	24	-0.553142	0.244523	0.0236896	-1.03241	-0.0738767	0.57514	0.356149	0.928786
rmyaAb	finn-b-I9_HYPTENSPUL	pulmonary arterial hypertension	CD62L- plasmacytoid DC AC	Inverse variance weighted	24	-0.580501	0.182148	0.00143769	-0.937511	-0.223491	0.559618	0.391601	0.799722
rmyaAb	finn-b-I9_HYPTENSPUL	pulmonary arterial hypertension	CD62L- plasmacytoid DC AC	Simple mode	24	-0.56399	0.370614	0.141697	-1.29039	0.162413	0.568934	0.275163	1.17635
rmyaAb	finn-b-I9_HYPTENSPUL	pulmonary arterial hypertension	CD62L- plasmacytoid DC AC	Weighted mode	24	-0.530012	0.229551	0.0302783	-0.979931	-0.0800926	0.588598	0.375337	0.923031
sTqHnB	finn-b-I9_HYPTENSPUL	pulmonary arterial hypertension	CD39+ CD4+ AC	MR Egger	29	-0.204706	0.134227	0.138871	-0.467791	0.0583795	0.814887	0.626385	1.06012
sTqHnB	finn-b-I9_HYPTENSPUL	pulmonary arterial hypertension	CD39+ CD4+ AC	Weighted median	29	-0.113785	0.143735	0.428573	-0.395505	0.167934	0.892449	0.67334	1.18286
sTqHnB	finn-b-I9_HYPTENSPUL	pulmonary arterial hypertension	CD39+ CD4+ AC	Inverse variance weighted	29	-0.19601	0.0968923	0.0430769	-0.385919	-0.00610072	0.822004	0.679826	0.993918
sTqHnB	finn-b-I9_HYPTENSPUL	pulmonary arterial hypertension	CD39+ CD4+ AC	Simple mode	29	-0.25518	0.208841	0.231938	-0.664507	0.154148	0.774777	0.514527	1.16666
sTqHnB	finn-b-I9_HYPTENSPUL	pulmonary arterial hypertension	CD39+ CD4+ AC	Weighted mode	29	-0.162483	0.12565	0.20653	-0.408756	0.0837904	0.850031	0.664476	1.0874
tDIX3N	finn-b-I9_HYPTENSPUL	pulmonary arterial hypertension	HLA DR on B cell	MR Egger	21	-0.273313	0.221796	0.232879	-0.708033	0.161407	0.760855	0.492612	1.17516
tDIX3N	finn-b-I9_HYPTENSPUL	pulmonary arterial hypertension	HLA DR on B cell	Weighted median	21	-0.262287	0.181721	0.148924	-0.618461	0.0938874	0.769291	0.538773	1.09844
tDIX3N	finn-b-I9_HYPTENSPUL	pulmonary arterial hypertension	HLA DR on B cell	Inverse variance weighted	21	-0.279578	0.136419	0.0404224	-0.54696	-0.0121967	0.756102	0.578706	0.987877
tDIX3N	finn-b-I9_HYPTENSPUL	pulmonary arterial hypertension	HLA DR on B cell	Simple mode	21	-0.139758	0.300996	0.647433	-0.72971	0.450193	0.869568	0.482049	1.56861
tDIX3N	finn-b-I9_HYPTENSPUL	pulmonary arterial hypertension	HLA DR on B cell	Weighted mode	21	-0.326273	0.181428	0.0872326	-0.681873	0.0293266	0.721608	0.505669	1.02976
TPOgYk	finn-b-I9_HYPTENSPUL	pulmonary arterial hypertension	CD62L- CD86+ myeloid DC %DC	MR Egger	19	-0.158281	0.177529	0.385065	-0.506237	0.189675	0.85361	0.60276	1.20886
TPOgYk	finn-b-I9_HYPTENSPUL	pulmonary arterial hypertension	CD62L- CD86+ myeloid DC %DC	Weighted median	19	-0.185685	0.164053	0.257691	-0.507229	0.135858	0.830535	0.602162	1.14552
TPOgYk	finn-b-I9_HYPTENSPUL	pulmonary arterial hypertension	CD62L- CD86+ myeloid DC %DC	Inverse variance weighted	19	-0.27796	0.131847	0.0350129	-0.53638	-0.0195409	0.757327	0.584862	0.980649
TPOgYk	finn-b-I9_HYPTENSPUL	pulmonary arterial hypertension	CD62L- CD86+ myeloid DC %DC	Simple mode	19	-0.547346	0.30741	0.0918784	-1.14987	0.0551783	0.578483	0.316678	1.05673
TPOgYk	finn-b-I9_HYPTENSPUL	pulmonary arterial hypertension	CD62L- CD86+ myeloid DC %DC	Weighted mode	19	-0.21674	0.161268	0.195653	-0.532826	0.0993455	0.805139	0.586944	1.10445
wlDgFU	finn-b-I9_HYPTENSPUL	pulmonary arterial hypertension	CD20 on IgD+	MR Egger	21	-0.242857	0.118522	0.0545242	-0.475161	-0.010554	0.784383	0.621785	0.989502
wlDgFU	finn-b-I9_HYPTENSPUL	pulmonary arterial hypertension	CD20 on IgD+	Weighted median	21	-0.241188	0.129442	0.0624208	-0.494894	0.0125177	0.785694	0.609635	1.0126
wlDgFU	finn-b-I9_HYPTENSPUL	pulmonary arterial hypertension	CD20 on IgD+	Inverse variance weighted	21	-0.208393	0.0951816	0.0285656	-0.394949	-0.0218376	0.811888	0.673714	0.978399
wlDgFU	finn-b-I9_HYPTENSPUL	pulmonary arterial hypertension	CD20 on IgD+	Simple mode	21	-0.254115	0.293763	0.397277	-0.829891	0.32166	0.775602	0.436097	1.37942
wlDgFU	finn-b-I9_HYPTENSPUL	pulmonary arterial hypertension	CD20 on IgD+	Weighted mode	21	-0.239968	0.11078	0.0425551	-0.457097	-0.0228394	0.786653	0.633119	0.977419
XtS3XL	finn-b-I9_HYPTENSPUL	pulmonary arterial hypertension	FSC-A on T cell	MR Egger	21	0.279404	0.139497	0.0596604	0.00598986	0.552819	1.32234	1.00601	1.73815
XtS3XL	finn-b-I9_HYPTENSPUL	pulmonary arterial hypertension	FSC-A on T cell	Weighted median	21	0.259333	0.157469	0.0995833	-0.0493072	0.567973	1.29606	0.951889	1.76469
XtS3XL	finn-b-I9_HYPTENSPUL	pulmonary arterial hypertension	FSC-A on T cell	Inverse variance weighted	21	0.290898	0.111653	0.00917726	0.0720583	0.509737	1.33763	1.07472	1.66485
XtS3XL	finn-b-I9_HYPTENSPUL	pulmonary arterial hypertension	FSC-A on T cell	Simple mode	21	0.208631	0.220107	0.354513	-0.222778	0.64004	1.23199	0.800292	1.89656
XtS3XL	finn-b-I9_HYPTENSPUL	pulmonary arterial hypertension	FSC-A on T cell	Weighted mode	21	0.270811	0.139095	0.065722	-0.00181524	0.543436	1.31103	0.998186	1.72191
yQ2zO5	finn-b-I9_HYPTENSPUL	pulmonary arterial hypertension	CD20 on IgD+ CD24-	MR Egger	25	-0.14171	0.103394	0.183735	-0.344363	0.0609427	0.867873	0.708672	1.06284
yQ2zO5	finn-b-I9_HYPTENSPUL	pulmonary arterial hypertension	CD20 on IgD+ CD24-	Weighted median	25	-0.233298	0.129551	0.0717317	-0.487218	0.0206223	0.791918	0.614333	1.02084
yQ2zO5	finn-b-I9_HYPTENSPUL	pulmonary arterial hypertension	CD20 on IgD+ CD24-	Inverse variance weighted	25	-0.167581	0.0849746	0.0485945	-0.334132	-0.00103098	0.845708	0.71596	0.99897
yQ2zO5	finn-b-I9_HYPTENSPUL	pulmonary arterial hypertension	CD20 on IgD+ CD24-	Simple mode	25	-0.208588	0.282102	0.466832	-0.761508	0.344333	0.81173	0.466962	1.41105
yQ2zO5	finn-b-I9_HYPTENSPUL	pulmonary arterial hypertension	CD20 on IgD+ CD24-	Weighted mode	25	-0.195291	0.108919	0.0855864	-0.408771	0.0181893	0.822595	0.664466	1.01836
Z7yvmA	finn-b-I9_HYPTENSPUL	pulmonary arterial hypertension	CD25 on CD39+ resting Treg	MR Egger	15	1.03367	0.469823	0.0464858	0.112822	1.95453	2.81138	1.11943	7.06058
Z7yvmA	finn-b-I9_HYPTENSPUL	pulmonary arterial hypertension	CD25 on CD39+ resting Treg	Weighted median	15	0.467313	0.361393	0.19598	-0.241016	1.17564	1.5957	0.785829	3.24022
Z7yvmA	finn-b-I9_HYPTENSPUL	pulmonary arterial hypertension	CD25 on CD39+ resting Treg	Inverse variance weighted	15	0.521954	0.258797	0.0437117	0.0147112	1.0292	1.68532	1.01482	2.79882
Z7yvmA	finn-b-I9_HYPTENSPUL	pulmonary arterial hypertension	CD25 on CD39+ resting Treg	Simple mode	15	0.463902	0.583595	0.439939	-0.679945	1.60775	1.59027	0.506645	4.99156
Z7yvmA	finn-b-I9_HYPTENSPUL	pulmonary arterial hypertension	CD25 on CD39+ resting Treg	Weighted mode	15	0.463902	0.481557	0.351724	-0.47995	1.40775	1.59027	0.618814	4.08676

## Sheet: File 2
HLA DR on HLA DR+ T cell
SNP	effect_allele.exposure	other_allele.exposure	effect_allele.outcome	other_allele.outcome	beta.exposure	beta.outcome	eaf.exposure	eaf.outcome	remove	palindromic	ambiguous	id.outcome	chr	pos	se.outcome	samplesize.outcome	pval.outcome	outcome	originalname.outcome	outcome.deprecated	mr_keep.outcome	data_source.outcome	proxy.outcome	target_snp.outcome	proxy_snp.outcome	target_a1.outcome	target_a2.outcome	proxy_a1.outcome	proxy_a2.outcome	pval.exposure	chr.exposure	pos.exposure	samplesize.exposure	se.exposure	exposure	mr_keep.exposure	pval_origin.exposure	id.exposure	data_source.exposure	action	SNP_index	mr_keep
rs116985795	A	G	A	G	0.2231	-0.0868	0.0719	0.03234	FALSE	FALSE	FALSE	finn-b-I9_HYPTENSPUL	13	105513838	0.3725	NA	0.8157	pulmonary arterial hypertension	Hypertension, Pulmonary Arterial	Hypertension, Pulmonary Arterial || ||	TRUE	igd	NA	NA	NA	NA	NA	NA	NA	8.28896e-06	13	105513838	3060	0.04997	HLA DR on HLA DR+ T cell	TRUE	reported	M5JSEm	textfile	2	1	TRUE
rs117406069	A	C	A	C	0.3669	-0.1715	0.0281	0.04572	FALSE	FALSE	FALSE	finn-b-I9_HYPTENSPUL	10	130262493	0.3058	NA	0.5749	pulmonary arterial hypertension	Hypertension, Pulmonary Arterial	Hypertension, Pulmonary Arterial || ||	TRUE	igd	NA	NA	NA	NA	NA	NA	NA	2.97201e-06	10	130262493	3060	0.07838	HLA DR on HLA DR+ T cell	TRUE	reported	M5JSEm	textfile	2	1	TRUE
rs11771690	G	A	G	A	0.8254	-1.0606	0.0051	0.01169	FALSE	FALSE	FALSE	finn-b-I9_HYPTENSPUL	7	42031304	0.6531	NA	0.1044	pulmonary arterial hypertension	Hypertension, Pulmonary Arterial	Hypertension, Pulmonary Arterial || ||	TRUE	igd	NA	NA	NA	NA	NA	NA	NA	7.25003e-06	7	42031304	3060	0.1837	HLA DR on HLA DR+ T cell	TRUE	reported	M5JSEm	textfile	2	1	TRUE
rs11931648	C	T	C	T	0.1186	0.0937	0.4761	0.2577	FALSE	FALSE	FALSE	finn-b-I9_HYPTENSPUL	4	117545645	0.1465	NA	0.5222	pulmonary arterial hypertension	Hypertension, Pulmonary Arterial	Hypertension, Pulmonary Arterial || ||	TRUE	igd	NA	NA	NA	NA	NA	NA	NA	5.31398e-06	4	117545645	3060	0.026	HLA DR on HLA DR+ T cell	TRUE	reported	M5JSEm	textfile	2	1	TRUE
rs12449199	G	T	G	T	-0.2433	0.1429	0.3064	0.3299	FALSE	FALSE	FALSE	finn-b-I9_HYPTENSPUL	16	10968440	0.1351	NA	0.29	pulmonary arterial hypertension	Hypertension, Pulmonary Arterial	Hypertension, Pulmonary Arterial || ||	TRUE	igd	NA	NA	NA	NA	NA	NA	NA	3.30293e-18	16	10968440	3060	0.02779	HLA DR on HLA DR+ T cell	TRUE	reported	M5JSEm	textfile	2	1	TRUE
rs146706846	T	A	T	A	-1.232	0.0235	0.0023	0.03254	FALSE	TRUE	FALSE	finn-b-I9_HYPTENSPUL	15	100671214	0.3673	NA	0.949	pulmonary arterial hypertension	Hypertension, Pulmonary Arterial	Hypertension, Pulmonary Arterial || ||	TRUE	igd	NA	NA	NA	NA	NA	NA	NA	9.94695e-06	15	100671214	3060	0.2783	HLA DR on HLA DR+ T cell	TRUE	reported	M5JSEm	textfile	2	1	TRUE
rs17512470	A	G	A	G	-0.3282	1.1176	0.0325	0.004463	FALSE	FALSE	FALSE	finn-b-I9_HYPTENSPUL	1	60755909	1.0415	NA	0.2832	pulmonary arterial hypertension	Hypertension, Pulmonary Arterial	Hypertension, Pulmonary Arterial || ||	TRUE	igd	NA	NA	NA	NA	NA	NA	NA	7.09496e-06	1	60755909	3060	0.07295	HLA DR on HLA DR+ T cell	TRUE	reported	M5JSEm	textfile	2	1	TRUE
rs2027912	C	T	C	T	-0.1282	-0.0404	0.3497	0.328	FALSE	FALSE	FALSE	finn-b-I9_HYPTENSPUL	14	107045318	0.1405	NA	0.773701	pulmonary arterial hypertension	Hypertension, Pulmonary Arterial	Hypertension, Pulmonary Arterial || ||	TRUE	igd	NA	NA	NA	NA	NA	NA	NA	6.82307e-06	14	107045318	3060	0.02844	HLA DR on HLA DR+ T cell	TRUE	reported	M5JSEm	textfile	2	1	TRUE
rs246230	T	C	T	C	0.2228	0.3091	0.1008	0.1306	FALSE	FALSE	FALSE	finn-b-I9_HYPTENSPUL	16	16132880	0.1888	NA	0.1015	pulmonary arterial hypertension	Hypertension, Pulmonary Arterial	Hypertension, Pulmonary Arterial || ||	TRUE	igd	NA	NA	NA	NA	NA	NA	NA	5.96994e-07	16	16132880	3060	0.04453	HLA DR on HLA DR+ T cell	TRUE	reported	M5JSEm	textfile	2	1	TRUE
rs2526231	T	A	T	A	1.366	-0.7602	0.998	0.9382	FALSE	TRUE	FALSE	finn-b-I9_HYPTENSPUL	5	128296872	0.2691	NA	0.00473304	pulmonary arterial hypertension	Hypertension, Pulmonary Arterial	Hypertension, Pulmonary Arterial || ||	TRUE	igd	NA	NA	NA	NA	NA	NA	NA	8.46292e-06	5	128296872	3060	0.3062	HLA DR on HLA DR+ T cell	TRUE	reported	M5JSEm	textfile	2	1	TRUE
rs2584732	A	G	A	G	-0.119	0.1048	0.4075	0.4536	FALSE	FALSE	FALSE	finn-b-I9_HYPTENSPUL	18	11025325	0.127	NA	0.4094	pulmonary arterial hypertension	Hypertension, Pulmonary Arterial	Hypertension, Pulmonary Arterial || ||	TRUE	igd	NA	NA	NA	NA	NA	NA	NA	5.36402e-06	18	11025325	3060	0.02611	HLA DR on HLA DR+ T cell	TRUE	reported	M5JSEm	textfile	2	1	TRUE
rs34590422	A	C	A	C	0.1194	-0.1348	0.5059	0.337	FALSE	FALSE	FALSE	finn-b-I9_HYPTENSPUL	2	192127400	0.1342	NA	0.3153	pulmonary arterial hypertension	Hypertension, Pulmonary Arterial	Hypertension, Pulmonary Arterial || ||	TRUE	igd	NA	NA	NA	NA	NA	NA	NA	5.43501e-06	2	192127400	3060	0.02621	HLA DR on HLA DR+ T cell	TRUE	reported	M5JSEm	textfile	2	1	TRUE
rs4565150	C	T	C	T	-0.1261	0.0971	0.4907	0.4475	FALSE	FALSE	FALSE	finn-b-I9_HYPTENSPUL	4	6517066	0.1286	NA	0.4503	pulmonary arterial hypertension	Hypertension, Pulmonary Arterial	Hypertension, Pulmonary Arterial || ||	TRUE	igd	NA	NA	NA	NA	NA	NA	NA	1.30101e-06	4	6517066	3060	0.02601	HLA DR on HLA DR+ T cell	TRUE	reported	M5JSEm	textfile	2	1	TRUE
rs4588375	T	A	T	A	0.1233	-0.1086	0.6642	0.668	FALSE	TRUE	FALSE	finn-b-I9_HYPTENSPUL	3	161826111	0.1343	NA	0.4187	pulmonary arterial hypertension	Hypertension, Pulmonary Arterial	Hypertension, Pulmonary Arterial || ||	TRUE	igd	NA	NA	NA	NA	NA	NA	NA	8.67102e-06	3	161826111	3060	0.02767	HLA DR on HLA DR+ T cell	TRUE	reported	M5JSEm	textfile	2	1	TRUE
rs55899966	T	C	T	C	0.1871	0.1472	0.1137	0.05502	FALSE	FALSE	FALSE	finn-b-I9_HYPTENSPUL	20	361668	0.2835	NA	0.6037	pulmonary arterial hypertension	Hypertension, Pulmonary Arterial	Hypertension, Pulmonary Arterial || ||	TRUE	igd	NA	NA	NA	NA	NA	NA	NA	5.99998e-06	20	361668	3060	0.04126	HLA DR on HLA DR+ T cell	TRUE	reported	M5JSEm	textfile	2	1	TRUE
rs609101	T	C	T	C	0.2019	0.0371	0.091	0.1089	FALSE	FALSE	FALSE	finn-b-I9_HYPTENSPUL	1	181413584	0.2045	NA	0.8561	pulmonary arterial hypertension	Hypertension, Pulmonary Arterial	Hypertension, Pulmonary Arterial || ||	TRUE	igd	NA	NA	NA	NA	NA	NA	NA	9.39204e-06	1	181413584	3060	0.0455	HLA DR on HLA DR+ T cell	TRUE	reported	M5JSEm	textfile	2	1	TRUE
rs62131098	A	G	A	G	-0.2656	0.3737	0.0596	0.03977	FALSE	FALSE	FALSE	finn-b-I9_HYPTENSPUL	19	11396934	0.3312	NA	0.2592	pulmonary arterial hypertension	Hypertension, Pulmonary Arterial	Hypertension, Pulmonary Arterial || ||	TRUE	igd	NA	NA	NA	NA	NA	NA	NA	3.69803e-06	19	11396934	3060	0.05729	HLA DR on HLA DR+ T cell	TRUE	reported	M5JSEm	textfile	2	1	TRUE
rs7211380	G	A	G	A	0.2569	-0.0258	0.0626	0.09883	FALSE	FALSE	FALSE	finn-b-I9_HYPTENSPUL	17	64206768	0.2121	NA	0.9032	pulmonary arterial hypertension	Hypertension, Pulmonary Arterial	Hypertension, Pulmonary Arterial || ||	TRUE	igd	NA	NA	NA	NA	NA	NA	NA	1.228e-06	17	64206768	3060	0.05285	HLA DR on HLA DR+ T cell	TRUE	reported	M5JSEm	textfile	2	1	TRUE
rs74633806	C	T	C	T	0.3291	-0.0579	0.033	0.034	FALSE	FALSE	FALSE	finn-b-I9_HYPTENSPUL	4	76114786	0.3508	NA	0.8689	pulmonary arterial hypertension	Hypertension, Pulmonary Arterial	Hypertension, Pulmonary Arterial || ||	TRUE	igd	NA	NA	NA	NA	NA	NA	NA	5.76806e-06	4	76114786	3060	0.07246	HLA DR on HLA DR+ T cell	TRUE	reported	M5JSEm	textfile	2	1	TRUE
FSC-A on T cell
SNP	effect_allele.exposure	other_allele.exposure	effect_allele.outcome	other_allele.outcome	beta.exposure	beta.outcome	eaf.exposure	eaf.outcome	remove	palindromic	ambiguous	id.outcome	chr	pos	se.outcome	samplesize.outcome	pval.outcome	outcome	originalname.outcome	outcome.deprecated	mr_keep.outcome	data_source.outcome	proxy.outcome	target_snp.outcome	proxy_snp.outcome	target_a1.outcome	target_a2.outcome	proxy_a1.outcome	proxy_a2.outcome	pval.exposure	chr.exposure	pos.exposure	samplesize.exposure	se.exposure	exposure	mr_keep.exposure	pval_origin.exposure	id.exposure	data_source.exposure	action	SNP_index	mr_keep
rs10169473	A	G	A	G	0.1197	0.0648	0.3675	0.314	FALSE	FALSE	FALSE	finn-b-I9_HYPTENSPUL	2	224307687	0.138	NA	0.6385	pulmonary arterial hypertension	Hypertension, Pulmonary Arterial	Hypertension, Pulmonary Arterial || ||	TRUE	igd	NA	NA	NA	NA	NA	NA	NA	2.37197e-06	2	224307687	3113	0.02532	FSC-A on T cell	TRUE	reported	yIX0vt	textfile	2	1	TRUE
rs10191966	G	A	G	A	0.1602	-0.066	0.8632	0.8618	FALSE	FALSE	FALSE	finn-b-I9_HYPTENSPUL	2	58932674	0.1849	NA	0.7212	pulmonary arterial hypertension	Hypertension, Pulmonary Arterial	Hypertension, Pulmonary Arterial || ||	TRUE	igd	NA	NA	NA	NA	NA	NA	NA	7.60992e-06	2	58932674	3113	0.03573	FSC-A on T cell	TRUE	reported	yIX0vt	textfile	2	1	TRUE
rs10786450	A	C	A	C	0.4628	0.2177	0.0149	0.08163	FALSE	FALSE	FALSE	finn-b-I9_HYPTENSPUL	10	100399366	0.2291	NA	0.342	pulmonary arterial hypertension	Hypertension, Pulmonary Arterial	Hypertension, Pulmonary Arterial || ||	TRUE	igd	NA	NA	NA	NA	NA	NA	NA	5.96101e-06	10	100399366	3113	0.102	FSC-A on T cell	TRUE	reported	yIX0vt	textfile	2	1	TRUE
rs115752428	A	G	A	G	0.3828	0.6133	0.0226	0.01011	FALSE	FALSE	FALSE	finn-b-I9_HYPTENSPUL	1	205560814	0.6549	NA	0.3491	pulmonary arterial hypertension	Hypertension, Pulmonary Arterial	Hypertension, Pulmonary Arterial || ||	TRUE	igd	NA	NA	NA	NA	NA	NA	NA	4.171e-06	1	205560814	3113	0.08303	FSC-A on T cell	TRUE	reported	yIX0vt	textfile	2	1	TRUE
rs11652705	G	A	G	A	0.1477	0.1923	0.1703	0.2905	FALSE	FALSE	FALSE	finn-b-I9_HYPTENSPUL	17	41761741	0.1395	NA	0.1681	pulmonary arterial hypertension	Hypertension, Pulmonary Arterial	Hypertension, Pulmonary Arterial || ||	TRUE	igd	NA	NA	NA	NA	NA	NA	NA	8.99891e-06	17	41761741	3113	0.0332	FSC-A on T cell	TRUE	reported	yIX0vt	textfile	2	1	TRUE
rs12434214	C	G	C	G	0.1984	0.1108	0.0846	0.1682	FALSE	TRUE	FALSE	finn-b-I9_HYPTENSPUL	14	98114570	0.1697	NA	0.513701	pulmonary arterial hypertension	Hypertension, Pulmonary Arterial	Hypertension, Pulmonary Arterial || ||	TRUE	igd	NA	NA	NA	NA	NA	NA	NA	8.53198e-06	14	98114570	3113	0.0445	FSC-A on T cell	TRUE	reported	yIX0vt	textfile	2	1	TRUE
rs143298995	G	A	G	A	-0.1477	-0.0136	0.7695	0.7573	FALSE	FALSE	FALSE	finn-b-I9_HYPTENSPUL	7	48232877	0.1471	NA	0.9265	pulmonary arterial hypertension	Hypertension, Pulmonary Arterial	Hypertension, Pulmonary Arterial || ||	TRUE	igd	NA	NA	NA	NA	NA	NA	NA	4.08301e-07	7	48232877	3113	0.0291	FSC-A on T cell	TRUE	reported	yIX0vt	textfile	2	1	TRUE
rs144027086	A	G	A	G	2.452	0.3563	0.0005	0.012	FALSE	FALSE	FALSE	finn-b-I9_HYPTENSPUL	7	15148913	0.5883	NA	0.5447	pulmonary arterial hypertension	Hypertension, Pulmonary Arterial	Hypertension, Pulmonary Arterial || ||	TRUE	igd	NA	NA	NA	NA	NA	NA	NA	2.00701e-06	7	15148913	3113	0.515	FSC-A on T cell	TRUE	reported	yIX0vt	textfile	2	1	TRUE
rs145826240	A	G	A	G	-0.4523	1.0793	0.0156	0.004164	FALSE	FALSE	FALSE	finn-b-I9_HYPTENSPUL	19	41158229	1.0174	NA	0.2887	pulmonary arterial hypertension	Hypertension, Pulmonary Arterial	Hypertension, Pulmonary Arterial || ||	TRUE	igd	NA	NA	NA	NA	NA	NA	NA	6.06694e-06	19	41158229	3113	0.0998	FSC-A on T cell	TRUE	reported	yIX0vt	textfile	2	1	TRUE
rs17071867	G	T	G	T	-0.764	-0.1198	0.0056	0.0764	FALSE	FALSE	FALSE	finn-b-I9_HYPTENSPUL	6	110886518	0.2359	NA	0.611399	pulmonary arterial hypertension	Hypertension, Pulmonary Arterial	Hypertension, Pulmonary Arterial || ||	TRUE	igd	NA	NA	NA	NA	NA	NA	NA	3.59402e-06	6	110886518	3113	0.1646	FSC-A on T cell	TRUE	reported	yIX0vt	textfile	2	1	TRUE
rs1823592	C	T	C	T	-0.1141	0.0217	0.5732	0.5886	FALSE	FALSE	FALSE	finn-b-I9_HYPTENSPUL	18	22484814	0.1289	NA	0.8666	pulmonary arterial hypertension	Hypertension, Pulmonary Arterial	Hypertension, Pulmonary Arterial || ||	TRUE	igd	NA	NA	NA	NA	NA	NA	NA	5.60996e-06	18	22484814	3113	0.02509	FSC-A on T cell	TRUE	reported	yIX0vt	textfile	2	1	TRUE
rs1842502	T	C	T	C	0.1154	-0.038	0.5896	0.7189	FALSE	FALSE	FALSE	finn-b-I9_HYPTENSPUL	8	136208763	0.1418	NA	0.788501	pulmonary arterial hypertension	Hypertension, Pulmonary Arterial	Hypertension, Pulmonary Arterial || ||	TRUE	igd	NA	NA	NA	NA	NA	NA	NA	5.15905e-06	8	136208763	3113	0.02528	FSC-A on T cell	TRUE	reported	yIX0vt	textfile	2	1	TRUE
rs190188611	C	T	C	T	-1.918	-0.7692	0.0008	0.0215	FALSE	FALSE	FALSE	finn-b-I9_HYPTENSPUL	1	177556743	0.4465	NA	0.0849298	pulmonary arterial hypertension	Hypertension, Pulmonary Arterial	Hypertension, Pulmonary Arterial || ||	TRUE	igd	NA	NA	NA	NA	NA	NA	NA	4.19295e-06	1	177556743	3113	0.4162	FSC-A on T cell	TRUE	reported	yIX0vt	textfile	2	1	TRUE
rs1910504	C	T	C	T	-0.1329	0.1007	0.2302	0.344	FALSE	FALSE	FALSE	finn-b-I9_HYPTENSPUL	11	11109296	0.1331	NA	0.4495	pulmonary arterial hypertension	Hypertension, Pulmonary Arterial	Hypertension, Pulmonary Arterial || ||	TRUE	igd	NA	NA	NA	NA	NA	NA	NA	6.93506e-06	11	11109296	3113	0.02952	FSC-A on T cell	TRUE	reported	yIX0vt	textfile	2	1	TRUE
rs192157885	C	T	C	T	-0.5994	0.7128	0.0084	0.00801	FALSE	FALSE	FALSE	finn-b-I9_HYPTENSPUL	20	25983166	0.7599	NA	0.3483	pulmonary arterial hypertension	Hypertension, Pulmonary Arterial	Hypertension, Pulmonary Arterial || ||	TRUE	igd	NA	NA	NA	NA	NA	NA	NA	8.59409e-06	20	25983166	3113	0.1345	FSC-A on T cell	TRUE	reported	yIX0vt	textfile	2	1	TRUE
rs35313751	A	G	A	G	-1.303	-0.3957	0.0018	0.04404	FALSE	FALSE	FALSE	finn-b-I9_HYPTENSPUL	2	129026457	0.3095	NA	0.2011	pulmonary arterial hypertension	Hypertension, Pulmonary Arterial	Hypertension, Pulmonary Arterial || ||	TRUE	igd	NA	NA	NA	NA	NA	NA	NA	8.06603e-06	2	129026457	3113	0.2914	FSC-A on T cell	TRUE	reported	yIX0vt	textfile	2	1	TRUE
rs7451962	A	G	A	G	-0.1341	-0.2909	0.5885	0.2976	FALSE	FALSE	FALSE	finn-b-I9_HYPTENSPUL	6	32582435	0.1479	NA	0.0491598	pulmonary arterial hypertension	Hypertension, Pulmonary Arterial	Hypertension, Pulmonary Arterial || ||	TRUE	igd	NA	NA	NA	NA	NA	NA	NA	1.45301e-06	6	32582435	3113	0.02778	FSC-A on T cell	TRUE	reported	yIX0vt	textfile	2	1	TRUE
rs75668319	T	C	T	C	0.2034	0.0255	0.0885	0.07378	FALSE	FALSE	FALSE	finn-b-I9_HYPTENSPUL	2	60404215	0.2419	NA	0.9159	pulmonary arterial hypertension	Hypertension, Pulmonary Arterial	Hypertension, Pulmonary Arterial || ||	TRUE	igd	NA	NA	NA	NA	NA	NA	NA	4.00304e-06	2	60404215	3113	0.04404	FSC-A on T cell	TRUE	reported	yIX0vt	textfile	2	1	TRUE
rs76883038	T	G	T	G	-0.1885	0.3834	0.1036	0.02088	FALSE	FALSE	FALSE	finn-b-I9_HYPTENSPUL	2	115150773	0.4679	NA	0.4125	pulmonary arterial hypertension	Hypertension, Pulmonary Arterial	Hypertension, Pulmonary Arterial || ||	TRUE	igd	NA	NA	NA	NA	NA	NA	NA	2.512e-06	2	115150773	3113	0.03998	FSC-A on T cell	TRUE	reported	yIX0vt	textfile	2	1	TRUE
rs77789294	C	T	C	T	0.2075	0.0206	0.0957	0.03244	FALSE	FALSE	FALSE	finn-b-I9_HYPTENSPUL	14	29178686	0.3663	NA	0.9552	pulmonary arterial hypertension	Hypertension, Pulmonary Arterial	Hypertension, Pulmonary Arterial || ||	TRUE	igd	NA	NA	NA	NA	NA	NA	NA	1.02799e-06	14	29178686	3113	0.04238	FSC-A on T cell	TRUE	reported	yIX0vt	textfile	2	1	TRUE
rs9825166	G	A	G	A	-0.4881	-0.745	0.0145	0.02606	FALSE	FALSE	FALSE	finn-b-I9_HYPTENSPUL	3	72227397	0.4009	NA	0.0631103	pulmonary arterial hypertension	Hypertension, Pulmonary Arterial	Hypertension, Pulmonary Arterial || ||	TRUE	igd	NA	NA	NA	NA	NA	NA	NA	3.42302e-06	3	72227397	3113	0.1049	FSC-A on T cell	TRUE	reported	yIX0vt	textfile	2	1	TRUE
IgD- CD38- %lymphocyte
SNP	effect_allele.exposure	other_allele.exposure	effect_allele.outcome	other_allele.outcome	beta.exposure	beta.outcome	eaf.exposure	eaf.outcome	remove	palindromic	ambiguous	id.outcome	chr	pos	se.outcome	samplesize.outcome	pval.outcome	outcome	originalname.outcome	outcome.deprecated	mr_keep.outcome	data_source.outcome	proxy.outcome	target_snp.outcome	proxy_snp.outcome	target_a1.outcome	target_a2.outcome	proxy_a1.outcome	proxy_a2.outcome	pval.exposure	chr.exposure	pos.exposure	samplesize.exposure	se.exposure	exposure	mr_keep.exposure	pval_origin.exposure	id.exposure	data_source.exposure	action	SNP_index	mr_keep
rs114551034	A	G	A	G	-0.2723	1.3913	0.0509	0.01015	FALSE	FALSE	FALSE	finn-b-I9_HYPTENSPUL	2	66709035	0.626	NA	0.02625	pulmonary arterial hypertension	Hypertension, Pulmonary Arterial	Hypertension, Pulmonary Arterial || ||	TRUE	igd	NA	NA	NA	NA	NA	NA	NA	1.86698e-06	2	66709035	3656	0.05703	IgD- CD38- %lymphocyte	TRUE	reported	xfsdmo	textfile	2	1	TRUE
rs11653761	T	G	T	G	-0.1169	0.0845	0.592	0.5982	FALSE	FALSE	FALSE	finn-b-I9_HYPTENSPUL	17	2716535	0.129	NA	0.5124	pulmonary arterial hypertension	Hypertension, Pulmonary Arterial	Hypertension, Pulmonary Arterial || ||	TRUE	igd	NA	NA	NA	NA	NA	NA	NA	2.77997e-06	17	2716535	3656	0.0249	IgD- CD38- %lymphocyte	TRUE	reported	xfsdmo	textfile	2	1	TRUE
rs116661843	A	G	A	G	-0.2855	-1.2883	0.0387	0.0003863	FALSE	FALSE	FALSE	finn-b-I9_HYPTENSPUL	1	178417994	4.113	NA	0.7541	pulmonary arterial hypertension	Hypertension, Pulmonary Arterial	Hypertension, Pulmonary Arterial || ||	TRUE	igd	NA	NA	NA	NA	NA	NA	NA	9.94695e-06	1	178417994	3656	0.06453	IgD- CD38- %lymphocyte	TRUE	reported	xfsdmo	textfile	2	1	TRUE
rs11777835	C	T	C	T	-0.1246	0.2249	0.5715	0.4572	FALSE	FALSE	FALSE	finn-b-I9_HYPTENSPUL	8	144986103	0.1273	NA	0.0773606	pulmonary arterial hypertension	Hypertension, Pulmonary Arterial	Hypertension, Pulmonary Arterial || ||	TRUE	igd	NA	NA	NA	NA	NA	NA	NA	6.83392e-07	8	144986103	3656	0.02505	IgD- CD38- %lymphocyte	TRUE	reported	xfsdmo	textfile	2	1	TRUE
rs12128328	C	T	C	T	0.1428	-0.1076	0.2113	0.1309	FALSE	FALSE	FALSE	finn-b-I9_HYPTENSPUL	1	59700800	0.1891	NA	0.5693	pulmonary arterial hypertension	Hypertension, Pulmonary Arterial	Hypertension, Pulmonary Arterial || ||	TRUE	igd	NA	NA	NA	NA	NA	NA	NA	3.17497e-06	1	59700800	3656	0.0306	IgD- CD38- %lymphocyte	TRUE	reported	xfsdmo	textfile	2	1	TRUE
rs12426629	G	C	G	C	-0.1952	0.2708	0.0989	0.1576	FALSE	TRUE	FALSE	finn-b-I9_HYPTENSPUL	12	54797571	0.1726	NA	0.1166	pulmonary arterial hypertension	Hypertension, Pulmonary Arterial	Hypertension, Pulmonary Arterial || ||	TRUE	igd	NA	NA	NA	NA	NA	NA	NA	4.95199e-06	12	54797571	3656	0.04268	IgD- CD38- %lymphocyte	TRUE	reported	xfsdmo	textfile	2	1	TRUE
rs12624265	G	A	G	A	0.1358	-0.1681	0.2082	0.2071	FALSE	FALSE	FALSE	finn-b-I9_HYPTENSPUL	2	119468602	0.1562	NA	0.282	pulmonary arterial hypertension	Hypertension, Pulmonary Arterial	Hypertension, Pulmonary Arterial || ||	TRUE	igd	NA	NA	NA	NA	NA	NA	NA	7.36902e-06	2	119468602	3656	0.03024	IgD- CD38- %lymphocyte	TRUE	reported	xfsdmo	textfile	2	1	TRUE
rs12874404	G	A	G	A	0.1408	0.3468	0.3256	0.03507	FALSE	FALSE	FALSE	finn-b-I9_HYPTENSPUL	13	108993494	0.3548	NA	0.3284	pulmonary arterial hypertension	Hypertension, Pulmonary Arterial	Hypertension, Pulmonary Arterial || ||	TRUE	igd	NA	NA	NA	NA	NA	NA	NA	1.378e-07	13	108993494	3656	0.02668	IgD- CD38- %lymphocyte	TRUE	reported	xfsdmo	textfile	2	1	TRUE
rs12992631	T	C	T	C	-0.1296	-0.0551	0.2408	0.2128	FALSE	FALSE	FALSE	finn-b-I9_HYPTENSPUL	2	232313158	0.1543	NA	0.7208	pulmonary arterial hypertension	Hypertension, Pulmonary Arterial	Hypertension, Pulmonary Arterial || ||	TRUE	igd	NA	NA	NA	NA	NA	NA	NA	6.93905e-06	2	232313158	3656	0.02879	IgD- CD38- %lymphocyte	TRUE	reported	xfsdmo	textfile	2	1	TRUE
rs144625305	T	C	T	C	0.617	0.5013	0.0086	0.01396	FALSE	FALSE	FALSE	finn-b-I9_HYPTENSPUL	7	7871676	0.5596	NA	0.3703	pulmonary arterial hypertension	Hypertension, Pulmonary Arterial	Hypertension, Pulmonary Arterial || ||	TRUE	igd	NA	NA	NA	NA	NA	NA	NA	6.49696e-06	7	7871676	3656	0.1366	IgD- CD38- %lymphocyte	TRUE	reported	xfsdmo	textfile	2	1	TRUE
rs150378941	C	G	C	G	-0.853	-0.4679	0.0045	0.01551	FALSE	TRUE	FALSE	finn-b-I9_HYPTENSPUL	4	133090875	0.5301	NA	0.3774	pulmonary arterial hypertension	Hypertension, Pulmonary Arterial	Hypertension, Pulmonary Arterial || ||	TRUE	igd	NA	NA	NA	NA	NA	NA	NA	6.27004e-06	4	133090875	3656	0.1886	IgD- CD38- %lymphocyte	TRUE	reported	xfsdmo	textfile	2	1	TRUE
rs17234595	A	G	A	G	-0.3825	0.3559	0.0207	0.04416	FALSE	FALSE	FALSE	finn-b-I9_HYPTENSPUL	11	23667143	0.3076	NA	0.2473	pulmonary arterial hypertension	Hypertension, Pulmonary Arterial	Hypertension, Pulmonary Arterial || ||	TRUE	igd	NA	NA	NA	NA	NA	NA	NA	9.0261e-06	11	23667143	3656	0.08604	IgD- CD38- %lymphocyte	TRUE	reported	xfsdmo	textfile	2	1	TRUE
rs17405603	T	A	T	A	-0.1322	0.2285	0.2842	0.2936	FALSE	TRUE	FALSE	finn-b-I9_HYPTENSPUL	5	144608340	0.1404	NA	0.1037	pulmonary arterial hypertension	Hypertension, Pulmonary Arterial	Hypertension, Pulmonary Arterial || ||	TRUE	igd	NA	NA	NA	NA	NA	NA	NA	1.88599e-06	5	144608340	3656	0.0277	IgD- CD38- %lymphocyte	TRUE	reported	xfsdmo	textfile	2	1	TRUE
rs190799514	C	T	C	T	0.391	-0.4744	0.0272	0.007591	FALSE	FALSE	FALSE	finn-b-I9_HYPTENSPUL	8	55620993	0.7386	NA	0.520701	pulmonary arterial hypertension	Hypertension, Pulmonary Arterial	Hypertension, Pulmonary Arterial || ||	TRUE	igd	NA	NA	NA	NA	NA	NA	NA	3.59104e-07	8	55620993	3656	0.07669	IgD- CD38- %lymphocyte	TRUE	reported	xfsdmo	textfile	2	1	TRUE
rs2084194	A	G	A	G	-0.1193	0.3102	0.677	0.5935	FALSE	FALSE	FALSE	finn-b-I9_HYPTENSPUL	2	47117185	0.1295	NA	0.0165798	pulmonary arterial hypertension	Hypertension, Pulmonary Arterial	Hypertension, Pulmonary Arterial || ||	TRUE	igd	NA	NA	NA	NA	NA	NA	NA	7.21905e-06	2	47117185	3656	0.02656	IgD- CD38- %lymphocyte	TRUE	reported	xfsdmo	textfile	2	1	TRUE
rs4474666	A	G	A	G	0.1116	-0.0572	0.5167	0.4835	FALSE	FALSE	FALSE	finn-b-I9_HYPTENSPUL	16	85313662	0.127	NA	0.652299	pulmonary arterial hypertension	Hypertension, Pulmonary Arterial	Hypertension, Pulmonary Arterial || ||	TRUE	igd	NA	NA	NA	NA	NA	NA	NA	5.63404e-06	16	85313662	3656	0.02456	IgD- CD38- %lymphocyte	TRUE	reported	xfsdmo	textfile	2	1	TRUE
rs4697617	A	G	A	G	0.1211	-0.0531	0.7103	0.7527	FALSE	FALSE	FALSE	finn-b-I9_HYPTENSPUL	4	25771115	0.1472	NA	0.717999	pulmonary arterial hypertension	Hypertension, Pulmonary Arterial	Hypertension, Pulmonary Arterial || ||	TRUE	igd	NA	NA	NA	NA	NA	NA	NA	8.36508e-06	4	25771115	3656	0.02714	IgD- CD38- %lymphocyte	TRUE	reported	xfsdmo	textfile	2	1	TRUE
rs61790670	A	C	A	C	0.1517	-0.4198	0.23	0.1724	FALSE	FALSE	FALSE	finn-b-I9_HYPTENSPUL	1	84127219	0.1685	NA	0.0126999	pulmonary arterial hypertension	Hypertension, Pulmonary Arterial	Hypertension, Pulmonary Arterial || ||	TRUE	igd	NA	NA	NA	NA	NA	NA	NA	1.83802e-07	1	84127219	3656	0.02904	IgD- CD38- %lymphocyte	TRUE	reported	xfsdmo	textfile	2	1	TRUE
rs6723786	G	A	G	A	0.1403	0.1126	0.2924	0.3267	FALSE	FALSE	FALSE	finn-b-I9_HYPTENSPUL	2	238550072	0.1356	NA	0.4061	pulmonary arterial hypertension	Hypertension, Pulmonary Arterial	Hypertension, Pulmonary Arterial || ||	TRUE	igd	NA	NA	NA	NA	NA	NA	NA	2.84302e-07	2	238550072	3656	0.02729	IgD- CD38- %lymphocyte	TRUE	reported	xfsdmo	textfile	2	1	TRUE
rs7236090	C	T	C	T	0.1163	0.0863	0.5922	0.4498	FALSE	FALSE	FALSE	finn-b-I9_HYPTENSPUL	18	60947111	0.1281	NA	0.5006	pulmonary arterial hypertension	Hypertension, Pulmonary Arterial	Hypertension, Pulmonary Arterial || ||	TRUE	igd	NA	NA	NA	NA	NA	NA	NA	3.33096e-06	18	60947111	3656	0.02497	IgD- CD38- %lymphocyte	TRUE	reported	xfsdmo	textfile	2	1	TRUE
rs72711540	C	G	C	G	-0.165	-0.1885	0.1325	0.1101	FALSE	TRUE	FALSE	finn-b-I9_HYPTENSPUL	4	186920475	0.2033	NA	0.3538	pulmonary arterial hypertension	Hypertension, Pulmonary Arterial	Hypertension, Pulmonary Arterial || ||	TRUE	igd	NA	NA	NA	NA	NA	NA	NA	7.97003e-06	4	186920475	3656	0.03688	IgD- CD38- %lymphocyte	TRUE	reported	xfsdmo	textfile	2	1	TRUE
rs72942964	T	C	T	C	-1.231	0.5328	0.0021	0.01704	FALSE	FALSE	FALSE	finn-b-I9_HYPTENSPUL	4	134727496	0.4858	NA	0.2727	pulmonary arterial hypertension	Hypertension, Pulmonary Arterial	Hypertension, Pulmonary Arterial || ||	TRUE	igd	NA	NA	NA	NA	NA	NA	NA	4.85601e-06	4	134727496	3656	0.2689	IgD- CD38- %lymphocyte	TRUE	reported	xfsdmo	textfile	2	1	TRUE
rs75116337	C	T	C	T	0.3985	-0.6871	0.0208	0.01162	FALSE	FALSE	FALSE	finn-b-I9_HYPTENSPUL	8	55914981	0.5942	NA	0.2476	pulmonary arterial hypertension	Hypertension, Pulmonary Arterial	Hypertension, Pulmonary Arterial || ||	TRUE	igd	NA	NA	NA	NA	NA	NA	NA	5.99805e-06	8	55914981	3656	0.08792	IgD- CD38- %lymphocyte	TRUE	reported	xfsdmo	textfile	2	1	TRUE
rs75524570	C	T	C	T	0.2178	-0.3413	0.0673	0.08523	FALSE	FALSE	FALSE	finn-b-I9_HYPTENSPUL	3	191905058	0.2257	NA	0.1306	pulmonary arterial hypertension	Hypertension, Pulmonary Arterial	Hypertension, Pulmonary Arterial || ||	TRUE	igd	NA	NA	NA	NA	NA	NA	NA	6.07198e-06	3	191905058	3656	0.04807	IgD- CD38- %lymphocyte	TRUE	reported	xfsdmo	textfile	2	1	TRUE
rs7676571	T	C	T	C	0.1731	-0.1948	0.8835	0.8976	FALSE	FALSE	FALSE	finn-b-I9_HYPTENSPUL	4	56547047	0.2151	NA	0.3652	pulmonary arterial hypertension	Hypertension, Pulmonary Arterial	Hypertension, Pulmonary Arterial || ||	TRUE	igd	NA	NA	NA	NA	NA	NA	NA	6.40796e-06	4	56547047	3656	0.0383	IgD- CD38- %lymphocyte	TRUE	reported	xfsdmo	textfile	2	1	TRUE
rs77741094	G	C	G	C	-0.5436	0.4196	0.0126	0.02451	FALSE	TRUE	FALSE	finn-b-I9_HYPTENSPUL	21	42362418	0.3986	NA	0.2924	pulmonary arterial hypertension	Hypertension, Pulmonary Arterial	Hypertension, Pulmonary Arterial || ||	TRUE	igd	NA	NA	NA	NA	NA	NA	NA	1.24e-06	21	42362418	3656	0.1119	IgD- CD38- %lymphocyte	TRUE	reported	xfsdmo	textfile	2	1	TRUE
rs814418	T	C	T	C	0.204	0.0271	0.0907	0.06002	FALSE	FALSE	FALSE	finn-b-I9_HYPTENSPUL	8	9936753	0.2678	NA	0.9194	pulmonary arterial hypertension	Hypertension, Pulmonary Arterial	Hypertension, Pulmonary Arterial || ||	TRUE	igd	NA	NA	NA	NA	NA	NA	NA	4.40099e-06	8	9936753	3656	0.04436	IgD- CD38- %lymphocyte	TRUE	reported	xfsdmo	textfile	2	1	TRUE
Naive DN (CD4-CD8-) %T cell
SNP	effect_allele.exposure	other_allele.exposure	effect_allele.outcome	other_allele.outcome	beta.exposure	beta.outcome	eaf.exposure	eaf.outcome	remove	palindromic	ambiguous	id.outcome	chr	pos	se.outcome	samplesize.outcome	pval.outcome	pulmonary arterial hypertension	originalname.outcome	outcome.deprecated	mr_keep.outcome	data_source.outcome	proxy.outcome	target_snp.outcome	proxy_snp.outcome	target_a1.outcome	target_a2.outcome	proxy_a1.outcome	proxy_a2.outcome	pval.exposure	chr.exposure	pos.exposure	samplesize.exposure	se.exposure	exposure	mr_keep.exposure	pval_origin.exposure	id.exposure	data_source.exposure	action	SNP_index	mr_keep
rs10836189	A	G	A	G	-0.1557	0.1967	0.1029	0.03636	FALSE	FALSE	FALSE	finn-b-I9_HYPTENSPUL	11	34364512	0.3412	NA	0.5644	pulmonary arterial hypertension	Hypertension, Pulmonary Arterial	Hypertension, Pulmonary Arterial || ||	TRUE	igd	NA	NA	NA	NA	NA	NA	NA	4.17004e-06	11	34364512	3427	0.03377	Naive DN (CD4-CD8-) %T cell	TRUE	reported	E7rDvg	textfile	2	1	TRUE
rs112522622	T	G	T	G	0.1694	-0.0515	0.0959	0.0999	FALSE	FALSE	FALSE	finn-b-I9_HYPTENSPUL	16	51946807	0.2119	NA	0.8079	pulmonary arterial hypertension	Hypertension, Pulmonary Arterial	Hypertension, Pulmonary Arterial || ||	TRUE	igd	NA	NA	NA	NA	NA	NA	NA	1.45201e-06	16	51946807	3427	0.0351	Naive DN (CD4-CD8-) %T cell	TRUE	reported	E7rDvg	textfile	2	1	TRUE
rs116550072	T	C	T	C	-0.7687	0.2534	0.0034	0.01757	FALSE	FALSE	FALSE	finn-b-I9_HYPTENSPUL	5	150605036	0.5003	NA	0.6124	pulmonary arterial hypertension	Hypertension, Pulmonary Arterial	Hypertension, Pulmonary Arterial || ||	TRUE	igd	NA	NA	NA	NA	NA	NA	NA	8.50903e-06	5	150605036	3427	0.1724	Naive DN (CD4-CD8-) %T cell	TRUE	reported	E7rDvg	textfile	2	1	TRUE
rs117300256	T	G	T	G	1.153	0.5092	0.0015	0.01414	FALSE	FALSE	FALSE	finn-b-I9_HYPTENSPUL	8	15118856	0.5546	NA	0.3586	pulmonary arterial hypertension	Hypertension, Pulmonary Arterial	Hypertension, Pulmonary Arterial || ||	TRUE	igd	NA	NA	NA	NA	NA	NA	NA	9.22401e-06	8	15118856	3427	0.2596	Naive DN (CD4-CD8-) %T cell	TRUE	reported	E7rDvg	textfile	2	1	TRUE
rs12537183	C	T	C	T	-0.1193	0.0872	0.2221	0.1757	FALSE	FALSE	FALSE	finn-b-I9_HYPTENSPUL	7	153543926	0.1688	NA	0.6055	pulmonary arterial hypertension	Hypertension, Pulmonary Arterial	Hypertension, Pulmonary Arterial || ||	TRUE	igd	NA	NA	NA	NA	NA	NA	NA	1.548e-06	7	153543926	3427	0.02479	Naive DN (CD4-CD8-) %T cell	TRUE	reported	E7rDvg	textfile	2	1	TRUE
rs13235626	C	T	C	T	0.0944	-0.118	0.6389	0.7067	FALSE	FALSE	FALSE	finn-b-I9_HYPTENSPUL	7	21281534	0.1396	NA	0.398	pulmonary arterial hypertension	Hypertension, Pulmonary Arterial	Hypertension, Pulmonary Arterial || ||	TRUE	igd	NA	NA	NA	NA	NA	NA	NA	9.47502e-06	7	21281534	3427	0.02128	Naive DN (CD4-CD8-) %T cell	TRUE	reported	E7rDvg	textfile	2	1	TRUE
rs149868216	A	T	A	T	0.565	1.4738	0.0066	0.006439	FALSE	TRUE	FALSE	finn-b-I9_HYPTENSPUL	8	89684508	0.7889	NA	0.0617305	pulmonary arterial hypertension	Hypertension, Pulmonary Arterial	Hypertension, Pulmonary Arterial || ||	TRUE	igd	TRUE	rs149868216	rs191863415	A	T	T	G	9.00202e-06	8	89666365	3427	0.1271	Naive DN (CD4-CD8-) %T cell	TRUE	reported	E7rDvg	textfile	2	1	TRUE
rs17315924	G	A	G	A	0.1436	-0.073	0.117	0.1114	FALSE	FALSE	FALSE	finn-b-I9_HYPTENSPUL	15	80725065	0.2014	NA	0.7171	pulmonary arterial hypertension	Hypertension, Pulmonary Arterial	Hypertension, Pulmonary Arterial || ||	TRUE	igd	NA	NA	NA	NA	NA	NA	NA	8.284e-06	15	80725065	3427	0.03217	Naive DN (CD4-CD8-) %T cell	TRUE	reported	E7rDvg	textfile	2	1	TRUE
rs2523614	C	T	C	T	-0.1522	-0.1961	0.2642	0.2594	FALSE	FALSE	FALSE	finn-b-I9_HYPTENSPUL	6	31320654	0.1746	NA	0.2614	pulmonary arterial hypertension	Hypertension, Pulmonary Arterial	Hypertension, Pulmonary Arterial || ||	TRUE	igd	NA	NA	NA	NA	NA	NA	NA	6.09902e-09	6	31320654	3427	0.02611	Naive DN (CD4-CD8-) %T cell	TRUE	reported	E7rDvg	textfile	2	1	TRUE
rs35761894	G	A	G	A	0.1503	0.0802	0.1533	0.2538	FALSE	FALSE	FALSE	finn-b-I9_HYPTENSPUL	13	70921568	0.1455	NA	0.5815	pulmonary arterial hypertension	Hypertension, Pulmonary Arterial	Hypertension, Pulmonary Arterial || ||	TRUE	igd	NA	NA	NA	NA	NA	NA	NA	1.87098e-07	13	70921568	3427	0.02877	Naive DN (CD4-CD8-) %T cell	TRUE	reported	E7rDvg	textfile	2	1	TRUE
rs4832054	A	G	A	G	0.1096	-0.0082	0.2426	0.2841	FALSE	FALSE	FALSE	finn-b-I9_HYPTENSPUL	2	87058580	0.1407	NA	0.9536	pulmonary arterial hypertension	Hypertension, Pulmonary Arterial	Hypertension, Pulmonary Arterial || ||	TRUE	igd	NA	NA	NA	NA	NA	NA	NA	5.31594e-06	2	87058580	3427	0.02403	Naive DN (CD4-CD8-) %T cell	TRUE	reported	E7rDvg	textfile	2	1	TRUE
rs57726666	G	A	G	A	0.1914	0.4522	0.0676	0.06971	FALSE	FALSE	FALSE	finn-b-I9_HYPTENSPUL	2	16203326	0.2479	NA	0.0681695	pulmonary arterial hypertension	Hypertension, Pulmonary Arterial	Hypertension, Pulmonary Arterial || ||	TRUE	igd	NA	NA	NA	NA	NA	NA	NA	3.472e-06	2	16203326	3427	0.04119	Naive DN (CD4-CD8-) %T cell	TRUE	reported	E7rDvg	textfile	2	1	TRUE
rs664597	C	T	C	T	-0.11	-0.0399	0.726	0.7533	FALSE	FALSE	FALSE	finn-b-I9_HYPTENSPUL	13	37440708	0.1498	NA	0.7902	pulmonary arterial hypertension	Hypertension, Pulmonary Arterial	Hypertension, Pulmonary Arterial || ||	TRUE	igd	NA	NA	NA	NA	NA	NA	NA	1.91898e-06	13	37440708	3427	0.02306	Naive DN (CD4-CD8-) %T cell	TRUE	reported	E7rDvg	textfile	2	1	TRUE
rs73061672	A	T	A	T	0.2055	0.3626	0.0638	0.03002	FALSE	TRUE	FALSE	finn-b-I9_HYPTENSPUL	7	8326430	0.3856	NA	0.347	pulmonary arterial hypertension	Hypertension, Pulmonary Arterial	Hypertension, Pulmonary Arterial || ||	TRUE	igd	NA	NA	NA	NA	NA	NA	NA	1.243e-06	7	8326430	3427	0.04232	Naive DN (CD4-CD8-) %T cell	TRUE	reported	E7rDvg	textfile	2	1	TRUE
rs73084801	T	C	T	C	0.8254	0.6085	0.0032	0.02703	FALSE	FALSE	FALSE	finn-b-I9_HYPTENSPUL	12	30234684	0.3875	NA	0.1163	pulmonary arterial hypertension	Hypertension, Pulmonary Arterial	Hypertension, Pulmonary Arterial || ||	TRUE	igd	TRUE	rs73084801	rs60143889	T	C	A	C	6.952e-06	12	30233867	3427	0.1833	Naive DN (CD4-CD8-) %T cell	TRUE	reported	E7rDvg	textfile	2	1	TRUE
rs73150883	A	G	A	G	0.2583	-0.5595	0.0334	0.01957	FALSE	FALSE	FALSE	finn-b-I9_HYPTENSPUL	3	146048618	0.4707	NA	0.2346	pulmonary arterial hypertension	Hypertension, Pulmonary Arterial	Hypertension, Pulmonary Arterial || ||	TRUE	igd	NA	NA	NA	NA	NA	NA	NA	8.92093e-06	3	146048618	3427	0.05806	Naive DN (CD4-CD8-) %T cell	TRUE	reported	E7rDvg	textfile	2	1	TRUE
rs75858298	G	C	G	C	0.2319	0.0736	0.0446	0.1687	FALSE	TRUE	FALSE	finn-b-I9_HYPTENSPUL	16	59757006	0.1684	NA	0.662101	pulmonary arterial hypertension	Hypertension, Pulmonary Arterial	Hypertension, Pulmonary Arterial || ||	TRUE	igd	NA	NA	NA	NA	NA	NA	NA	4.181e-06	16	59757006	3427	0.0503	Naive DN (CD4-CD8-) %T cell	TRUE	reported	E7rDvg	textfile	2	1	TRUE
rs77986171	A	G	A	G	-0.2417	0.0119	0.0369	0.06183	FALSE	FALSE	FALSE	finn-b-I9_HYPTENSPUL	10	54725683	0.2712	NA	0.965	pulmonary arterial hypertension	Hypertension, Pulmonary Arterial	Hypertension, Pulmonary Arterial || ||	TRUE	igd	NA	NA	NA	NA	NA	NA	NA	7.65896e-06	10	54725683	3427	0.05393	Naive DN (CD4-CD8-) %T cell	TRUE	reported	E7rDvg	textfile	2	1	TRUE
rs79416719	C	T	C	T	0.901	0.6943	0.0028	0.0323	FALSE	FALSE	FALSE	finn-b-I9_HYPTENSPUL	8	76291201	0.3613	NA	0.0546701	pulmonary arterial hypertension	Hypertension, Pulmonary Arterial	Hypertension, Pulmonary Arterial || ||	TRUE	igd	NA	NA	NA	NA	NA	NA	NA	7.46002e-06	8	76291201	3427	0.2008	Naive DN (CD4-CD8-) %T cell	TRUE	reported	E7rDvg	textfile	2	1	TRUE
rs7956917	T	C	T	C	-0.1173	-0.2708	0.2069	0.1261	FALSE	FALSE	FALSE	finn-b-I9_HYPTENSPUL	12	115792537	0.1922	NA	0.1588	pulmonary arterial hypertension	Hypertension, Pulmonary Arterial	Hypertension, Pulmonary Arterial || ||	TRUE	igd	NA	NA	NA	NA	NA	NA	NA	5.37403e-06	12	115792537	3427	0.02574	Naive DN (CD4-CD8-) %T cell	TRUE	reported	E7rDvg	textfile	2	1	TRUE
rs9599032	C	T	C	T	0.2638	1.1219	0.0314	0.01063	FALSE	FALSE	FALSE	finn-b-I9_HYPTENSPUL	13	66450470	0.6619	NA	0.0900803	pulmonary arterial hypertension	Hypertension, Pulmonary Arterial	Hypertension, Pulmonary Arterial || ||	TRUE	igd	NA	NA	NA	NA	NA	NA	NA	7.81808e-06	13	66450470	3427	0.05893	Naive DN (CD4-CD8-) %T cell	TRUE	reported	E7rDvg	textfile	2	1	TRUE
CD86 on myeloid DC
SNP	effect_allele.exposure	other_allele.exposure	effect_allele.outcome	other_allele.outcome	beta.exposure	beta.outcome	eaf.exposure	eaf.outcome	remove	palindromic	ambiguous	id.outcome	chr	pos	se.outcome	samplesize.outcome	pval.outcome	pulmonary arterial hypertension	originalname.outcome	outcome.deprecated	mr_keep.outcome	data_source.outcome	proxy.outcome	target_snp.outcome	proxy_snp.outcome	target_a1.outcome	target_a2.outcome	proxy_a1.outcome	proxy_a2.outcome	pval.exposure	chr.exposure	pos.exposure	samplesize.exposure	se.exposure	exposure	mr_keep.exposure	pval_origin.exposure	id.exposure	data_source.exposure	action	SNP_index	mr_keep
rs11240608	C	T	C	T	0.3055	-0.2381	0.954	0.9633	FALSE	FALSE	FALSE	finn-b-I9_HYPTENSPUL	1	203575887	0.34	NA	0.4837	pulmonary arterial hypertension	Hypertension, Pulmonary Arterial	Hypertension, Pulmonary Arterial || ||	TRUE	igd	NA	NA	NA	NA	NA	NA	NA	6.49606e-06	1	203575887	2871	0.06761	CD86 on myeloid DC	TRUE	reported	HWy29z	textfile	2	1	TRUE
rs115805162	T	C	T	C	-0.1652	0.4035	0.2088	0.07813	FALSE	FALSE	FALSE	finn-b-I9_HYPTENSPUL	1	161410253	0.2322	NA	0.0822299	pulmonary arterial hypertension	Hypertension, Pulmonary Arterial	Hypertension, Pulmonary Arterial || ||	TRUE	igd	NA	NA	NA	NA	NA	NA	NA	2.47298e-06	1	161410253	2871	0.035	CD86 on myeloid DC	TRUE	reported	HWy29z	textfile	2	1	TRUE
rs13232168	A	C	A	C	-0.1317	0.2449	0.3356	0.5387	FALSE	FALSE	FALSE	finn-b-I9_HYPTENSPUL	7	155165806	0.1278	NA	0.0552205	pulmonary arterial hypertension	Hypertension, Pulmonary Arterial	Hypertension, Pulmonary Arterial || ||	TRUE	igd	NA	NA	NA	NA	NA	NA	NA	8.41298e-06	7	155165806	2871	0.02951	CD86 on myeloid DC	TRUE	reported	HWy29z	textfile	2	1	TRUE
rs1411982	T	G	T	G	0.1346	0.0412	0.6975	0.7248	FALSE	FALSE	FALSE	finn-b-I9_HYPTENSPUL	9	89242001	0.1424	NA	0.772101	pulmonary arterial hypertension	Hypertension, Pulmonary Arterial	Hypertension, Pulmonary Arterial || ||	TRUE	igd	NA	NA	NA	NA	NA	NA	NA	7.08304e-06	9	89242001	2871	0.02992	CD86 on myeloid DC	TRUE	reported	HWy29z	textfile	2	1	TRUE
rs143271161	G	A	G	A	-0.4124	-0.0528	0.0259	0.01636	FALSE	FALSE	FALSE	finn-b-I9_HYPTENSPUL	15	35493491	0.4943	NA	0.9149	pulmonary arterial hypertension	Hypertension, Pulmonary Arterial	Hypertension, Pulmonary Arterial || ||	TRUE	igd	NA	NA	NA	NA	NA	NA	NA	2.01502e-06	15	35493491	2871	0.08661	CD86 on myeloid DC	TRUE	reported	HWy29z	textfile	2	1	TRUE
rs186130451	T	C	T	C	0.5821	-0.4988	0.0125	0.02901	FALSE	FALSE	FALSE	finn-b-I9_HYPTENSPUL	20	3457280	0.377	NA	0.1858	pulmonary arterial hypertension	Hypertension, Pulmonary Arterial	Hypertension, Pulmonary Arterial || ||	TRUE	igd	NA	NA	NA	NA	NA	NA	NA	4.78399e-06	20	3457280	2871	0.127	CD86 on myeloid DC	TRUE	reported	HWy29z	textfile	2	1	TRUE
rs2029226	G	A	G	A	-0.1321	-0.0888	0.3427	0.3283	FALSE	FALSE	FALSE	finn-b-I9_HYPTENSPUL	4	111255086	0.1368	NA	0.515901	pulmonary arterial hypertension	Hypertension, Pulmonary Arterial	Hypertension, Pulmonary Arterial || ||	TRUE	igd	NA	NA	NA	NA	NA	NA	NA	5.06396e-06	4	111255086	2871	0.02891	CD86 on myeloid DC	TRUE	reported	HWy29z	textfile	2	1	TRUE
rs59167197	G	C	G	C	0.1398	-0.3091	0.3483	0.2378	FALSE	TRUE	FALSE	finn-b-I9_HYPTENSPUL	3	181521530	0.151	NA	0.04062	pulmonary arterial hypertension	Hypertension, Pulmonary Arterial	Hypertension, Pulmonary Arterial || ||	TRUE	igd	NA	NA	NA	NA	NA	NA	NA	2.51299e-06	3	181521530	2871	0.02965	CD86 on myeloid DC	TRUE	reported	HWy29z	textfile	2	1	TRUE
rs6034780	A	G	A	G	-0.127	0.1196	0.512	0.399	FALSE	FALSE	FALSE	finn-b-I9_HYPTENSPUL	20	17231638	0.129	NA	0.3537	pulmonary arterial hypertension	Hypertension, Pulmonary Arterial	Hypertension, Pulmonary Arterial || ||	TRUE	igd	NA	NA	NA	NA	NA	NA	NA	5.546e-06	20	17231638	2871	0.02791	CD86 on myeloid DC	TRUE	reported	HWy29z	textfile	2	1	TRUE
rs6434686	C	T	C	T	0.1832	-0.1347	0.8591	0.8106	FALSE	FALSE	FALSE	finn-b-I9_HYPTENSPUL	2	154380301	0.1636	NA	0.4104	pulmonary arterial hypertension	Hypertension, Pulmonary Arterial	Hypertension, Pulmonary Arterial || ||	TRUE	igd	NA	NA	NA	NA	NA	NA	NA	5.46399e-06	2	154380301	2871	0.04021	CD86 on myeloid DC	TRUE	reported	HWy29z	textfile	2	1	TRUE
rs71632979	G	A	G	A	0.5196	-0.1785	0.2454	0.1096	FALSE	FALSE	FALSE	finn-b-I9_HYPTENSPUL	1	161526397	0.2019	NA	0.3766	pulmonary arterial hypertension	Hypertension, Pulmonary Arterial	Hypertension, Pulmonary Arterial || ||	TRUE	igd	NA	NA	NA	NA	NA	NA	NA	3.13401e-60	1	161526397	2871	0.031	CD86 on myeloid DC	TRUE	reported	HWy29z	textfile	2	1	TRUE
rs71639910	A	G	A	G	0.2772	-0.4336	0.0702	0.02808	FALSE	FALSE	FALSE	finn-b-I9_HYPTENSPUL	1	161937774	0.3952	NA	0.2726	pulmonary arterial hypertension	Hypertension, Pulmonary Arterial	Hypertension, Pulmonary Arterial || ||	TRUE	igd	NA	NA	NA	NA	NA	NA	NA	5.95306e-07	1	161937774	2871	0.0554	CD86 on myeloid DC	TRUE	reported	HWy29z	textfile	2	1	TRUE
rs7194233	C	T	C	T	0.4394	-0.2051	0.0225	0.07882	FALSE	FALSE	FALSE	finn-b-I9_HYPTENSPUL	16	64116331	0.233	NA	0.3788	pulmonary arterial hypertension	Hypertension, Pulmonary Arterial	Hypertension, Pulmonary Arterial || ||	TRUE	igd	NA	NA	NA	NA	NA	NA	NA	1.74502e-06	16	64116331	2871	0.09172	CD86 on myeloid DC	TRUE	reported	HWy29z	textfile	2	1	TRUE
rs72822776	A	T	A	T	0.2622	-0.3123	0.0617	0.06693	FALSE	TRUE	FALSE	finn-b-I9_HYPTENSPUL	5	174078104	0.2544	NA	0.2195	pulmonary arterial hypertension	Hypertension, Pulmonary Arterial	Hypertension, Pulmonary Arterial || ||	TRUE	igd	NA	NA	NA	NA	NA	NA	NA	8.54496e-06	5	174078104	2871	0.0588	CD86 on myeloid DC	TRUE	reported	HWy29z	textfile	2	1	TRUE
rs7591875	G	A	G	A	-0.1617	-0.1714	0.7809	0.7671	FALSE	FALSE	FALSE	finn-b-I9_HYPTENSPUL	2	118023763	0.151	NA	0.2565	pulmonary arterial hypertension	Hypertension, Pulmonary Arterial	Hypertension, Pulmonary Arterial || ||	TRUE	igd	NA	NA	NA	NA	NA	NA	NA	2.13801e-06	2	118023763	2871	0.03405	CD86 on myeloid DC	TRUE	reported	HWy29z	textfile	2	1	TRUE
rs76114682	T	G	T	G	-0.1622	0.3095	0.2079	0.1499	FALSE	FALSE	FALSE	finn-b-I9_HYPTENSPUL	2	234940795	0.1794	NA	0.0845805	pulmonary arterial hypertension	Hypertension, Pulmonary Arterial	Hypertension, Pulmonary Arterial || ||	TRUE	igd	NA	NA	NA	NA	NA	NA	NA	3.02301e-06	2	234940795	2871	0.03466	CD86 on myeloid DC	TRUE	reported	HWy29z	textfile	2	1	TRUE
rs78643996	A	G	A	G	-0.5083	0.5297	0.0155	0.01002	FALSE	FALSE	FALSE	finn-b-I9_HYPTENSPUL	20	55639856	0.6245	NA	0.3963	pulmonary arterial hypertension	Hypertension, Pulmonary Arterial	Hypertension, Pulmonary Arterial || ||	TRUE	igd	NA	NA	NA	NA	NA	NA	NA	6.94704e-06	20	55639856	2871	0.1129	CD86 on myeloid DC	TRUE	reported	HWy29z	textfile	2	1	TRUE
rs79989067	T	G	T	G	0.6398	2.3275	0.0106	0.004227	FALSE	FALSE	FALSE	finn-b-I9_HYPTENSPUL	9	85770092	1.0913	NA	0.0329397	pulmonary arterial hypertension	Hypertension, Pulmonary Arterial	Hypertension, Pulmonary Arterial || ||	TRUE	igd	NA	NA	NA	NA	NA	NA	NA	2.16098e-06	9	85770092	2871	0.1348	CD86 on myeloid DC	TRUE	reported	HWy29z	textfile	2	1	TRUE
rs8127024	G	A	G	A	0.1407	-0.001	0.2675	0.3481	FALSE	FALSE	FALSE	finn-b-I9_HYPTENSPUL	21	38835288	0.133	NA	0.9943	pulmonary arterial hypertension	Hypertension, Pulmonary Arterial	Hypertension, Pulmonary Arterial || ||	TRUE	igd	NA	NA	NA	NA	NA	NA	NA	8.92709e-06	21	38835288	2871	0.03163	CD86 on myeloid DC	TRUE	reported	HWy29z	textfile	2	1	TRUE
CD11b on basophil
SNP	effect_allele.exposure	other_allele.exposure	effect_allele.outcome	other_allele.outcome	beta.exposure	beta.outcome	eaf.exposure	eaf.outcome	remove	palindromic	ambiguous	id.outcome	chr	pos	se.outcome	samplesize.outcome	pval.outcome	outcome	originalname.outcome	outcome.deprecated	mr_keep.outcome	data_source.outcome	proxy.outcome	target_snp.outcome	proxy_snp.outcome	target_a1.outcome	target_a2.outcome	proxy_a1.outcome	proxy_a2.outcome	pval.exposure	chr.exposure	pos.exposure	samplesize.exposure	se.exposure	exposure	mr_keep.exposure	pval_origin.exposure	id.exposure	data_source.exposure	action	SNP_index	mr_keep
rs115866025	T	C	T	C	-0.6468	-0.6059	0.0167	0.009801	FALSE	FALSE	FALSE	finn-b-I9_HYPTENSPUL	2	23861433	0.6678	NA	0.3643	pulmonary arterial hypertension	Hypertension, Pulmonary Arterial	Hypertension, Pulmonary Arterial || ||	TRUE	igd	NA	NA	NA	NA	NA	NA	NA	4.81804e-06	2	23861433	1556	0.1409	CD11b on basophil	TRUE	reported	bt9bue	textfile	2	1	TRUE
rs12135207	T	C	T	C	0.5166	-0.1549	0.0299	0.01419	FALSE	FALSE	FALSE	finn-b-I9_HYPTENSPUL	1	160944691	0.5439	NA	0.7758	pulmonary arterial hypertension	Hypertension, Pulmonary Arterial	Hypertension, Pulmonary Arterial || ||	TRUE	igd	NA	NA	NA	NA	NA	NA	NA	8.06306e-06	1	160944691	1556	0.1153	CD11b on basophil	TRUE	reported	bt9bue	textfile	2	1	TRUE
rs12451379	A	G	A	G	-0.2732	0.0224	0.1317	0.2128	FALSE	FALSE	FALSE	finn-b-I9_HYPTENSPUL	17	70268997	0.1553	NA	0.8854	pulmonary arterial hypertension	Hypertension, Pulmonary Arterial	Hypertension, Pulmonary Arterial || ||	TRUE	igd	NA	NA	NA	NA	NA	NA	NA	5.49895e-07	17	70268997	1556	0.05433	CD11b on basophil	TRUE	reported	bt9bue	textfile	2	1	TRUE
rs138132338	T	C	T	C	-0.3625	-0.3262	0.0585	0.03502	FALSE	FALSE	FALSE	finn-b-I9_HYPTENSPUL	7	34480553	0.345	NA	0.3444	pulmonary arterial hypertension	Hypertension, Pulmonary Arterial	Hypertension, Pulmonary Arterial || ||	TRUE	igd	NA	NA	NA	NA	NA	NA	NA	2.36799e-06	7	34480553	1556	0.07652	CD11b on basophil	TRUE	reported	bt9bue	textfile	2	1	TRUE
rs139087540	C	A	C	A	-0.8087	0.2817	0.01	0.003566	FALSE	FALSE	FALSE	finn-b-I9_HYPTENSPUL	4	14387882	1.1792	NA	0.8112	pulmonary arterial hypertension	Hypertension, Pulmonary Arterial	Hypertension, Pulmonary Arterial || ||	TRUE	igd	NA	NA	NA	NA	NA	NA	NA	8.085e-06	4	14387882	1556	0.1806	CD11b on basophil	TRUE	reported	bt9bue	textfile	2	1	TRUE
rs139324834	T	C	T	C	0.4813	-0.3829	0.0408	0.008362	FALSE	FALSE	FALSE	finn-b-I9_HYPTENSPUL	1	161588466	0.7354	NA	0.6026	pulmonary arterial hypertension	Hypertension, Pulmonary Arterial	Hypertension, Pulmonary Arterial || ||	TRUE	igd	NA	NA	NA	NA	NA	NA	NA	1.01501e-06	1	161588466	1556	0.09806	CD11b on basophil	TRUE	reported	bt9bue	textfile	2	1	TRUE
rs150751001	T	C	T	C	-0.4566	-1.0206	0.0392	0.002984	FALSE	FALSE	FALSE	finn-b-I9_HYPTENSPUL	6	94714285	1.1762	NA	0.3856	pulmonary arterial hypertension	Hypertension, Pulmonary Arterial	Hypertension, Pulmonary Arterial || ||	TRUE	igd	NA	NA	NA	NA	NA	NA	NA	1.63399e-06	6	94714285	1556	0.09488	CD11b on basophil	TRUE	reported	bt9bue	textfile	2	1	TRUE
rs150791226	C	T	C	T	-0.4738	-0.5894	0.035	0.03686	FALSE	FALSE	FALSE	finn-b-I9_HYPTENSPUL	9	93305784	0.3371	NA	0.0803397	pulmonary arterial hypertension	Hypertension, Pulmonary Arterial	Hypertension, Pulmonary Arterial || ||	TRUE	igd	NA	NA	NA	NA	NA	NA	NA	1.67598e-06	9	93305784	1556	0.09856	CD11b on basophil	TRUE	reported	bt9bue	textfile	2	1	TRUE
rs17151708	A	G	A	G	-0.2785	-0.1786	0.1073	0.1199	FALSE	FALSE	FALSE	finn-b-I9_HYPTENSPUL	7	10516229	0.1956	NA	0.3612	pulmonary arterial hypertension	Hypertension, Pulmonary Arterial	Hypertension, Pulmonary Arterial || ||	TRUE	igd	NA	NA	NA	NA	NA	NA	NA	3.83301e-06	7	10516229	1556	0.06006	CD11b on basophil	TRUE	reported	bt9bue	textfile	2	1	TRUE
rs34550882	T	C	T	C	-0.1891	-0.0275	0.2882	0.09979	FALSE	FALSE	FALSE	finn-b-I9_HYPTENSPUL	16	31274875	0.213	NA	0.8973	pulmonary arterial hypertension	Hypertension, Pulmonary Arterial	Hypertension, Pulmonary Arterial || ||	TRUE	igd	NA	NA	NA	NA	NA	NA	NA	5.04499e-06	16	31274875	1556	0.04129	CD11b on basophil	TRUE	reported	bt9bue	textfile	2	1	TRUE
rs410683	C	T	C	T	0.1671	0.2027	0.4711	0.3931	FALSE	FALSE	FALSE	finn-b-I9_HYPTENSPUL	6	88008920	0.1294	NA	0.1173	pulmonary arterial hypertension	Hypertension, Pulmonary Arterial	Hypertension, Pulmonary Arterial || ||	TRUE	igd	NA	NA	NA	NA	NA	NA	NA	8.42093e-06	6	88008920	1556	0.03739	CD11b on basophil	TRUE	reported	bt9bue	textfile	2	1	TRUE
rs66604253	A	G	A	G	-0.252	0.0738	0.1379	0.1466	FALSE	FALSE	FALSE	finn-b-I9_HYPTENSPUL	21	46709509	0.1802	NA	0.6821	pulmonary arterial hypertension	Hypertension, Pulmonary Arterial	Hypertension, Pulmonary Arterial || ||	TRUE	igd	NA	NA	NA	NA	NA	NA	NA	5.98701e-06	21	46709509	1556	0.05547	CD11b on basophil	TRUE	reported	bt9bue	textfile	2	1	TRUE
rs72837738	A	G	A	G	0.1826	0.0487	0.3204	0.3139	FALSE	FALSE	FALSE	finn-b-I9_HYPTENSPUL	10	122530940	0.137	NA	0.7219	pulmonary arterial hypertension	Hypertension, Pulmonary Arterial	Hypertension, Pulmonary Arterial || ||	TRUE	igd	NA	NA	NA	NA	NA	NA	NA	5.01303e-06	10	122530940	1556	0.03986	CD11b on basophil	TRUE	reported	bt9bue	textfile	2	1	TRUE
rs73214121	G	A	G	A	0.6495	0.8419	0.0196	0.03412	FALSE	FALSE	FALSE	finn-b-I9_HYPTENSPUL	3	134675768	0.354	NA	0.0174	pulmonary arterial hypertension	Hypertension, Pulmonary Arterial	Hypertension, Pulmonary Arterial || ||	TRUE	igd	NA	NA	NA	NA	NA	NA	NA	2.33201e-06	3	134675768	1556	0.137	CD11b on basophil	TRUE	reported	bt9bue	textfile	2	1	TRUE
rs760462	C	T	C	T	0.4516	0.2066	0.8258	0.7973	FALSE	FALSE	FALSE	finn-b-I9_HYPTENSPUL	21	46328099	0.1575	NA	0.1898	pulmonary arterial hypertension	Hypertension, Pulmonary Arterial	Hypertension, Pulmonary Arterial || ||	TRUE	igd	NA	NA	NA	NA	NA	NA	NA	1.85097e-21	21	46328099	1556	0.04677	CD11b on basophil	TRUE	reported	bt9bue	textfile	2	1	TRUE
rs7716442	C	T	C	T	-0.239	-0.004	0.1472	0.04826	FALSE	FALSE	FALSE	finn-b-I9_HYPTENSPUL	5	55780435	0.2951	NA	0.9893	pulmonary arterial hypertension	Hypertension, Pulmonary Arterial	Hypertension, Pulmonary Arterial || ||	TRUE	igd	NA	NA	NA	NA	NA	NA	NA	5.77497e-06	5	55780435	1556	0.05253	CD11b on basophil	TRUE	reported	bt9bue	textfile	2	1	TRUE
rs7737891	T	G	T	G	-0.1678	0.1138	0.5835	0.7016	FALSE	FALSE	FALSE	finn-b-I9_HYPTENSPUL	5	31021947	0.1392	NA	0.4134	pulmonary arterial hypertension	Hypertension, Pulmonary Arterial	Hypertension, Pulmonary Arterial || ||	TRUE	igd	NA	NA	NA	NA	NA	NA	NA	8.75709e-06	5	31021947	1556	0.03761	CD11b on basophil	TRUE	reported	bt9bue	textfile	2	1	TRUE
rs78744187	T	C	T	C	-0.3804	-0.1237	0.0627	0.1485	FALSE	FALSE	FALSE	finn-b-I9_HYPTENSPUL	19	33754548	0.1781	NA	0.487401	pulmonary arterial hypertension	Hypertension, Pulmonary Arterial	Hypertension, Pulmonary Arterial || ||	TRUE	igd	NA	NA	NA	NA	NA	NA	NA	8.27104e-07	19	33754548	1556	0.07687	CD11b on basophil	TRUE	reported	bt9bue	textfile	2	1	TRUE
rs8018158	T	C	T	C	-0.182	0.1507	0.4238	0.3078	FALSE	FALSE	FALSE	finn-b-I9_HYPTENSPUL	14	99782579	0.1379	NA	0.2746	pulmonary arterial hypertension	Hypertension, Pulmonary Arterial	Hypertension, Pulmonary Arterial || ||	TRUE	igd	NA	NA	NA	NA	NA	NA	NA	8.124e-07	14	99782579	1556	0.03676	CD11b on basophil	TRUE	reported	bt9bue	textfile	2	1	TRUE
CD4 Treg AC
SNP	effect_allele.exposure	other_allele.exposure	effect_allele.outcome	other_allele.outcome	beta.exposure	beta.outcome	eaf.exposure	eaf.outcome	remove	palindromic	ambiguous	id.outcome	chr	pos	se.outcome	samplesize.outcome	pval.outcome	outcome	originalname.outcome	outcome.deprecated	mr_keep.outcome	data_source.outcome	proxy.outcome	target_snp.outcome	proxy_snp.outcome	target_a1.outcome	target_a2.outcome	proxy_a1.outcome	proxy_a2.outcome	pval.exposure	chr.exposure	pos.exposure	samplesize.exposure	se.exposure	exposure	mr_keep.exposure	pval_origin.exposure	id.exposure	data_source.exposure	action	SNP_index	mr_keep
rs1028334	G	A	G	A	0.1675	-0.0369	0.1235	0.1829	FALSE	FALSE	FALSE	finn-b-I9_HYPTENSPUL	6	18584683	0.1635	NA	0.8213	pulmonary arterial hypertension	Hypertension, Pulmonary Arterial	Hypertension, Pulmonary Arterial || ||	TRUE	igd	NA	NA	NA	NA	NA	NA	NA	9.22295e-06	6	18584683	3405	0.03771	CD4 Treg AC	TRUE	reported	5wVF2W	textfile	2	1	TRUE
rs11772999	G	T	G	T	0.6586	-0.2338	0.0078	0.01657	FALSE	FALSE	FALSE	finn-b-I9_HYPTENSPUL	7	113991516	0.5182	NA	0.651799	pulmonary arterial hypertension	Hypertension, Pulmonary Arterial	Hypertension, Pulmonary Arterial || ||	TRUE	igd	NA	NA	NA	NA	NA	NA	NA	4.77101e-06	7	113991516	3405	0.1437	CD4 Treg AC	TRUE	reported	5wVF2W	textfile	2	1	TRUE
rs1268153	A	G	A	G	0.8168	0.4134	0.0053	0.0994	FALSE	FALSE	FALSE	finn-b-I9_HYPTENSPUL	6	109035696	0.2092	NA	0.0481205	pulmonary arterial hypertension	Hypertension, Pulmonary Arterial	Hypertension, Pulmonary Arterial || ||	TRUE	igd	NA	NA	NA	NA	NA	NA	NA	1.61202e-06	6	109035696	3405	0.17	CD4 Treg AC	TRUE	reported	5wVF2W	textfile	2	1	TRUE
rs140842863	A	C	A	C	0.6083	0.3145	0.0093	0.04203	FALSE	FALSE	FALSE	finn-b-I9_HYPTENSPUL	8	35828286	0.3142	NA	0.3167	pulmonary arterial hypertension	Hypertension, Pulmonary Arterial	Hypertension, Pulmonary Arterial || ||	TRUE	igd	NA	NA	NA	NA	NA	NA	NA	5.31105e-06	8	35828286	3405	0.1334	CD4 Treg AC	TRUE	reported	5wVF2W	textfile	2	1	TRUE
rs140960913	T	C	T	C	0.3563	-1.0486	0.0276	0.01215	FALSE	FALSE	FALSE	finn-b-I9_HYPTENSPUL	7	158180337	0.6083	NA	0.0847403	pulmonary arterial hypertension	Hypertension, Pulmonary Arterial	Hypertension, Pulmonary Arterial || ||	TRUE	igd	NA	NA	NA	NA	NA	NA	NA	3.38797e-06	7	158180337	3405	0.07657	CD4 Treg AC	TRUE	reported	5wVF2W	textfile	2	1	TRUE
rs145600407	T	C	T	C	-0.4993	-0.2498	0.0206	0.005399	FALSE	FALSE	FALSE	finn-b-I9_HYPTENSPUL	13	19280601	1.0193	NA	0.8064	pulmonary arterial hypertension	Hypertension, Pulmonary Arterial	Hypertension, Pulmonary Arterial || ||	TRUE	igd	NA	NA	NA	NA	NA	NA	NA	1.102e-06	13	19280601	3405	0.1023	CD4 Treg AC	TRUE	reported	5wVF2W	textfile	2	1	TRUE
rs149951966	C	T	C	T	0.2109	0.0231	0.1035	0.1934	FALSE	FALSE	FALSE	finn-b-I9_HYPTENSPUL	17	41137136	0.1621	NA	0.8868	pulmonary arterial hypertension	Hypertension, Pulmonary Arterial	Hypertension, Pulmonary Arterial || ||	TRUE	igd	NA	NA	NA	NA	NA	NA	NA	8.45707e-07	17	41137136	3405	0.04275	CD4 Treg AC	TRUE	reported	5wVF2W	textfile	2	1	TRUE
rs17717645	C	T	C	T	0.391	0.3365	0.0267	0.03178	FALSE	FALSE	FALSE	finn-b-I9_HYPTENSPUL	7	18003774	0.3597	NA	0.3495	pulmonary arterial hypertension	Hypertension, Pulmonary Arterial	Hypertension, Pulmonary Arterial || ||	TRUE	igd	NA	NA	NA	NA	NA	NA	NA	9.68992e-07	7	18003774	3405	0.07969	CD4 Treg AC	TRUE	reported	5wVF2W	textfile	2	1	TRUE
rs188505795	T	G	T	G	0.3047	0.1702	0.0388	0.003331	FALSE	FALSE	FALSE	finn-b-I9_HYPTENSPUL	16	28223373	1.1039	NA	0.8775	pulmonary arterial hypertension	Hypertension, Pulmonary Arterial	Hypertension, Pulmonary Arterial || ||	TRUE	igd	NA	NA	NA	NA	NA	NA	NA	2.87197e-06	16	28223373	3405	0.065	CD4 Treg AC	TRUE	reported	5wVF2W	textfile	2	1	TRUE
rs3184504	C	T	C	T	-0.1235	-0.3309	0.5289	0.5942	FALSE	FALSE	FALSE	finn-b-I9_HYPTENSPUL	12	111884608	0.1296	NA	0.0106699	pulmonary arterial hypertension	Hypertension, Pulmonary Arterial	Hypertension, Pulmonary Arterial || ||	TRUE	igd	NA	NA	NA	NA	NA	NA	NA	5.12897e-06	12	111884608	3405	0.02705	CD4 Treg AC	TRUE	reported	5wVF2W	textfile	2	1	TRUE
rs61839660	T	C	T	C	0.2717	0.2032	0.0542	0.04062	FALSE	FALSE	FALSE	finn-b-I9_HYPTENSPUL	10	6094697	0.3222	NA	0.5283	pulmonary arterial hypertension	Hypertension, Pulmonary Arterial	Hypertension, Pulmonary Arterial || ||	TRUE	igd	NA	NA	NA	NA	NA	NA	NA	1.10301e-06	10	6094697	3405	0.05567	CD4 Treg AC	TRUE	reported	5wVF2W	textfile	2	1	TRUE
rs7162344	A	G	A	G	-0.1224	0.1163	0.4314	0.3025	FALSE	FALSE	FALSE	finn-b-I9_HYPTENSPUL	15	26030485	0.1401	NA	0.4066	pulmonary arterial hypertension	Hypertension, Pulmonary Arterial	Hypertension, Pulmonary Arterial || ||	TRUE	igd	NA	NA	NA	NA	NA	NA	NA	1.19501e-06	15	26030485	3405	0.02515	CD4 Treg AC	TRUE	reported	5wVF2W	textfile	2	1	TRUE
rs72833913	A	C	A	C	0.1885	-0.0781	0.1065	0.1822	FALSE	FALSE	FALSE	finn-b-I9_HYPTENSPUL	17	5713335	0.1652	NA	0.636499	pulmonary arterial hypertension	Hypertension, Pulmonary Arterial	Hypertension, Pulmonary Arterial || ||	TRUE	igd	NA	NA	NA	NA	NA	NA	NA	3.79603e-06	17	5713335	3405	0.04072	CD4 Treg AC	TRUE	reported	5wVF2W	textfile	2	1	TRUE
rs75596315	T	C	T	C	0.2496	0.2524	0.0523	0.1069	FALSE	FALSE	FALSE	finn-b-I9_HYPTENSPUL	12	122520112	0.2046	NA	0.2174	pulmonary arterial hypertension	Hypertension, Pulmonary Arterial	Hypertension, Pulmonary Arterial || ||	TRUE	igd	NA	NA	NA	NA	NA	NA	NA	9.40005e-06	12	122520112	3405	0.05625	CD4 Treg AC	TRUE	reported	5wVF2W	textfile	2	1	TRUE
rs76202906	A	C	A	C	-0.3536	-0.096	0.0301	0.008219	FALSE	FALSE	FALSE	finn-b-I9_HYPTENSPUL	1	113476831	0.7078	NA	0.8921	pulmonary arterial hypertension	Hypertension, Pulmonary Arterial	Hypertension, Pulmonary Arterial || ||	TRUE	igd	NA	NA	NA	NA	NA	NA	NA	1.44099e-06	1	113476831	3405	0.07325	CD4 Treg AC	TRUE	reported	5wVF2W	textfile	2	1	TRUE
rs77040981	A	G	A	G	1.113	0.3131	0.0028	0.01936	FALSE	FALSE	FALSE	finn-b-I9_HYPTENSPUL	4	184321385	0.501	NA	0.532	pulmonary arterial hypertension	Hypertension, Pulmonary Arterial	Hypertension, Pulmonary Arterial || ||	TRUE	igd	NA	NA	NA	NA	NA	NA	NA	8.27599e-06	4	184321385	3405	0.2492	CD4 Treg AC	TRUE	reported	5wVF2W	textfile	2	1	TRUE
rs78334049	A	G	A	G	0.1988	0.0506	0.1051	0.123	FALSE	FALSE	FALSE	finn-b-I9_HYPTENSPUL	14	93385046	0.1931	NA	0.793299	pulmonary arterial hypertension	Hypertension, Pulmonary Arterial	Hypertension, Pulmonary Arterial || ||	TRUE	igd	NA	NA	NA	NA	NA	NA	NA	1.06901e-06	14	93385046	3405	0.04067	CD4 Treg AC	TRUE	reported	5wVF2W	textfile	2	1	TRUE
rs78409263	C	G	C	G	-0.175	-0.3318	0.122	0.1521	FALSE	TRUE	FALSE	finn-b-I9_HYPTENSPUL	11	79202514	0.1766	NA	0.0602393	pulmonary arterial hypertension	Hypertension, Pulmonary Arterial	Hypertension, Pulmonary Arterial || ||	TRUE	igd	NA	NA	NA	NA	NA	NA	NA	7.10902e-06	11	79202514	3405	0.03891	CD4 Treg AC	TRUE	reported	5wVF2W	textfile	2	1	TRUE
rs79684619	G	A	G	A	0.2751	-0.219	0.0442	0.03655	FALSE	FALSE	FALSE	finn-b-I9_HYPTENSPUL	18	64907349	0.3423	NA	0.5223	pulmonary arterial hypertension	Hypertension, Pulmonary Arterial	Hypertension, Pulmonary Arterial || ||	TRUE	igd	NA	NA	NA	NA	NA	NA	NA	5.82801e-06	18	64907349	3405	0.06059	CD4 Treg AC	TRUE	reported	5wVF2W	textfile	2	1	TRUE
rs9343914	T	C	T	C	-0.16	-0.0113	0.146	0.1485	FALSE	FALSE	FALSE	finn-b-I9_HYPTENSPUL	6	80166444	0.1787	NA	0.9496	pulmonary arterial hypertension	Hypertension, Pulmonary Arterial	Hypertension, Pulmonary Arterial || ||	TRUE	igd	NA	NA	NA	NA	NA	NA	NA	7.96508e-06	6	80166444	3405	0.03577	CD4 Treg AC	TRUE	reported	5wVF2W	textfile	2	1	TRUE
rs9709738	C	G	C	G	-0.1376	-0.2937	0.7336	0.7157	FALSE	TRUE	FALSE	finn-b-I9_HYPTENSPUL	18	60137303	0.141	NA	0.0372203	pulmonary arterial hypertension	Hypertension, Pulmonary Arterial	Hypertension, Pulmonary Arterial || ||	TRUE	igd	NA	NA	NA	NA	NA	NA	NA	1.148e-06	18	60137303	3405	0.02823	CD4 Treg AC	TRUE	reported	5wVF2W	textfile	2	1	TRUE
CD62L− plasmacytoid DC AC
SNP	effect_allele.exposure	other_allele.exposure	effect_allele.outcome	other_allele.outcome	beta.exposure	beta.outcome	eaf.exposure	eaf.outcome	remove	palindromic	ambiguous	id.outcome	chr	pos	se.outcome	samplesize.outcome	pval.outcome	outcome	originalname.outcome	outcome.deprecated	mr_keep.outcome	data_source.outcome	proxy.outcome	target_snp.outcome	proxy_snp.outcome	target_a1.outcome	target_a2.outcome	proxy_a1.outcome	proxy_a2.outcome	pval.exposure	chr.exposure	pos.exposure	samplesize.exposure	se.exposure	exposure	mr_keep.exposure	pval_origin.exposure	id.exposure	data_source.exposure	action	SNP_index	mr_keep
rs116054627	A	G	A	G	0.3356	-0.194	0.0413	0.1221	FALSE	FALSE	FALSE	finn-b-I9_HYPTENSPUL	2	51168498	0.1944	NA	0.3184	pulmonary arterial hypertension	Hypertension, Pulmonary Arterial	Hypertension, Pulmonary Arterial || ||	TRUE	igd	NA	NA	NA	NA	NA	NA	NA	5.38505e-08	2	51168498	3374	0.06158	CD62L- plasmacytoid DC AC	TRUE	reported	6QUioN	textfile	2	1	TRUE
rs11659751	A	T	A	T	0.209	-0.4127	0.0772	0.1248	FALSE	TRUE	FALSE	finn-b-I9_HYPTENSPUL	18	55736723	0.1937	NA	0.0331002	pulmonary arterial hypertension	Hypertension, Pulmonary Arterial	Hypertension, Pulmonary Arterial || ||	TRUE	igd	NA	NA	NA	NA	NA	NA	NA	4.70804e-06	18	55736723	3374	0.04558	CD62L- plasmacytoid DC AC	TRUE	reported	6QUioN	textfile	2	1	TRUE
rs116894787	C	G	C	G	0.5376	-1.0248	0.0111	0.001257	FALSE	TRUE	FALSE	finn-b-I9_HYPTENSPUL	10	12240106	1.9911	NA	0.606801	pulmonary arterial hypertension	Hypertension, Pulmonary Arterial	Hypertension, Pulmonary Arterial || ||	TRUE	igd	NA	NA	NA	NA	NA	NA	NA	3.18801e-06	10	12240106	3374	0.1152	CD62L- plasmacytoid DC AC	TRUE	reported	6QUioN	textfile	2	1	TRUE
rs118054784	A	G	A	G	0.2985	0.2888	0.0422	0.02212	FALSE	FALSE	FALSE	finn-b-I9_HYPTENSPUL	8	130658684	0.4373	NA	0.509	pulmonary arterial hypertension	Hypertension, Pulmonary Arterial	Hypertension, Pulmonary Arterial || ||	TRUE	igd	NA	NA	NA	NA	NA	NA	NA	1.59698e-06	8	130658684	3374	0.0621	CD62L- plasmacytoid DC AC	TRUE	reported	6QUioN	textfile	2	1	TRUE
rs12061996	G	A	G	A	-0.1861	0.3219	0.0947	0.0351	FALSE	FALSE	FALSE	finn-b-I9_HYPTENSPUL	1	167814385	0.352	NA	0.3605	pulmonary arterial hypertension	Hypertension, Pulmonary Arterial	Hypertension, Pulmonary Arterial || ||	TRUE	igd	NA	NA	NA	NA	NA	NA	NA	6.88906e-06	1	167814385	3374	0.04131	CD62L- plasmacytoid DC AC	TRUE	reported	6QUioN	textfile	2	1	TRUE
rs13201703	A	C	A	C	0.252	-0.1676	0.0508	0.0474	FALSE	FALSE	FALSE	finn-b-I9_HYPTENSPUL	6	22921471	0.3003	NA	0.5767	pulmonary arterial hypertension	Hypertension, Pulmonary Arterial	Hypertension, Pulmonary Arterial || ||	TRUE	igd	NA	NA	NA	NA	NA	NA	NA	7.45006e-06	6	22921471	3374	0.05616	CD62L- plasmacytoid DC AC	TRUE	reported	6QUioN	textfile	2	1	TRUE
rs1391986	T	G	T	G	0.7317	-0.835	0.0061	0.02131	FALSE	FALSE	FALSE	finn-b-I9_HYPTENSPUL	5	52071311	0.4434	NA	0.0596898	pulmonary arterial hypertension	Hypertension, Pulmonary Arterial	Hypertension, Pulmonary Arterial || ||	TRUE	igd	NA	NA	NA	NA	NA	NA	NA	2.87402e-06	5	52071311	3374	0.1561	CD62L- plasmacytoid DC AC	TRUE	reported	6QUioN	textfile	2	1	TRUE
rs1472757	C	T	C	T	-0.1252	0.0452	0.6057	0.591	FALSE	FALSE	FALSE	finn-b-I9_HYPTENSPUL	5	6455872	0.131	NA	0.73	pulmonary arterial hypertension	Hypertension, Pulmonary Arterial	Hypertension, Pulmonary Arterial || ||	TRUE	igd	NA	NA	NA	NA	NA	NA	NA	5.45306e-07	5	6455872	3374	0.02495	CD62L- plasmacytoid DC AC	TRUE	reported	6QUioN	textfile	2	1	TRUE
rs150918748	T	C	T	C	0.8677	0.6278	0.004	0.002784	FALSE	FALSE	FALSE	finn-b-I9_HYPTENSPUL	22	43446390	1.2823	NA	0.6244	pulmonary arterial hypertension	Hypertension, Pulmonary Arterial	Hypertension, Pulmonary Arterial || ||	TRUE	igd	NA	NA	NA	NA	NA	NA	NA	5.63197e-06	22	43446390	3374	0.1908	CD62L- plasmacytoid DC AC	TRUE	reported	6QUioN	textfile	2	1	TRUE
rs16957038	A	G	A	G	1.17	-0.6439	0.0022	0.03341	FALSE	FALSE	FALSE	finn-b-I9_HYPTENSPUL	13	100542252	0.3484	NA	0.0645506	pulmonary arterial hypertension	Hypertension, Pulmonary Arterial	Hypertension, Pulmonary Arterial || ||	TRUE	igd	NA	NA	NA	NA	NA	NA	NA	2.15298e-06	13	100542252	3374	0.2465	CD62L- plasmacytoid DC AC	TRUE	reported	6QUioN	textfile	2	1	TRUE
rs170697	A	G	A	G	0.1127	-0.1329	0.507	0.5807	FALSE	FALSE	FALSE	finn-b-I9_HYPTENSPUL	14	83856849	0.1288	NA	0.3024	pulmonary arterial hypertension	Hypertension, Pulmonary Arterial	Hypertension, Pulmonary Arterial || ||	TRUE	igd	NA	NA	NA	NA	NA	NA	NA	3.16403e-06	14	83856849	3374	0.02415	CD62L- plasmacytoid DC AC	TRUE	reported	6QUioN	textfile	2	1	TRUE
rs17224524	C	T	C	T	-0.129	-0.1081	0.2945	0.1515	FALSE	FALSE	FALSE	finn-b-I9_HYPTENSPUL	2	182346146	0.1782	NA	0.544201	pulmonary arterial hypertension	Hypertension, Pulmonary Arterial	Hypertension, Pulmonary Arterial || ||	TRUE	igd	NA	NA	NA	NA	NA	NA	NA	2.87098e-06	2	182346146	3374	0.02753	CD62L- plasmacytoid DC AC	TRUE	reported	6QUioN	textfile	2	1	TRUE
rs191779135	G	A	G	A	-0.2628	3.0712	0.0865	0.004134	FALSE	FALSE	FALSE	finn-b-I9_HYPTENSPUL	4	82502357	1.2479	NA	0.01385	pulmonary arterial hypertension	Hypertension, Pulmonary Arterial	Hypertension, Pulmonary Arterial || ||	TRUE	igd	NA	NA	NA	NA	NA	NA	NA	1.376e-09	4	82502357	3374	0.04325	CD62L- plasmacytoid DC AC	TRUE	reported	6QUioN	textfile	2	1	TRUE
rs4462104	C	T	C	T	-0.1397	0.0729	0.2011	0.1649	FALSE	FALSE	FALSE	finn-b-I9_HYPTENSPUL	1	36975893	0.1723	NA	0.6721	pulmonary arterial hypertension	Hypertension, Pulmonary Arterial	Hypertension, Pulmonary Arterial || ||	TRUE	igd	NA	NA	NA	NA	NA	NA	NA	3.764e-06	1	36975893	3374	0.03017	CD62L- plasmacytoid DC AC	TRUE	reported	6QUioN	textfile	2	1	TRUE
rs4928176	A	G	A	G	0.111	-0.1883	0.525	0.5002	FALSE	FALSE	FALSE	finn-b-I9_HYPTENSPUL	3	98972835	0.127	NA	0.1382	pulmonary arterial hypertension	Hypertension, Pulmonary Arterial	Hypertension, Pulmonary Arterial || ||	TRUE	igd	NA	NA	NA	NA	NA	NA	NA	5.425e-06	3	98972835	3374	0.02436	CD62L- plasmacytoid DC AC	TRUE	reported	6QUioN	textfile	2	1	TRUE
rs56374915	A	G	A	G	-0.1835	0.2215	0.1119	0.07328	FALSE	FALSE	FALSE	finn-b-I9_HYPTENSPUL	7	115086436	0.2432	NA	0.3624	pulmonary arterial hypertension	Hypertension, Pulmonary Arterial	Hypertension, Pulmonary Arterial || ||	TRUE	igd	NA	NA	NA	NA	NA	NA	NA	2.52802e-06	7	115086436	3374	0.03892	CD62L- plasmacytoid DC AC	TRUE	reported	6QUioN	textfile	2	1	TRUE
rs61936377	C	T	C	T	0.1364	0.1184	0.2503	0.1928	FALSE	FALSE	FALSE	finn-b-I9_HYPTENSPUL	12	63530291	0.162	NA	0.4647	pulmonary arterial hypertension	Hypertension, Pulmonary Arterial	Hypertension, Pulmonary Arterial || ||	TRUE	igd	NA	NA	NA	NA	NA	NA	NA	1.39601e-06	12	63530291	3374	0.02822	CD62L- plasmacytoid DC AC	TRUE	reported	6QUioN	textfile	2	1	TRUE
rs6535445	C	T	C	T	-0.2794	0.0969	0.3435	0.2539	FALSE	FALSE	FALSE	finn-b-I9_HYPTENSPUL	4	84151427	0.1461	NA	0.5072	pulmonary arterial hypertension	Hypertension, Pulmonary Arterial	Hypertension, Pulmonary Arterial || ||	TRUE	igd	NA	NA	NA	NA	NA	NA	NA	5.62471e-28	4	84151427	3374	0.02525	CD62L- plasmacytoid DC AC	TRUE	reported	6QUioN	textfile	2	1	TRUE
rs7114664	C	T	C	T	0.1874	-0.0948	0.1046	0.2489	FALSE	FALSE	FALSE	finn-b-I9_HYPTENSPUL	11	22793001	0.1462	NA	0.516699	pulmonary arterial hypertension	Hypertension, Pulmonary Arterial	Hypertension, Pulmonary Arterial || ||	TRUE	igd	NA	NA	NA	NA	NA	NA	NA	2.44101e-06	11	22793001	3374	0.0397	CD62L- plasmacytoid DC AC	TRUE	reported	6QUioN	textfile	2	1	TRUE
rs72716416	T	C	T	C	0.3081	-0.1812	0.0325	0.114	FALSE	FALSE	FALSE	finn-b-I9_HYPTENSPUL	8	131993230	0.1969	NA	0.3575	pulmonary arterial hypertension	Hypertension, Pulmonary Arterial	Hypertension, Pulmonary Arterial || ||	TRUE	igd	NA	NA	NA	NA	NA	NA	NA	8.87503e-06	8	131993230	3374	0.06925	CD62L- plasmacytoid DC AC	TRUE	reported	6QUioN	textfile	2	1	TRUE
rs75472065	C	A	C	A	0.6561	0.0033	0.007	0.006162	FALSE	FALSE	FALSE	finn-b-I9_HYPTENSPUL	3	77076673	0.7957	NA	0.9966	pulmonary arterial hypertension	Hypertension, Pulmonary Arterial	Hypertension, Pulmonary Arterial || ||	TRUE	igd	NA	NA	NA	NA	NA	NA	NA	7.89696e-06	3	77076673	3374	0.1466	CD62L- plasmacytoid DC AC	TRUE	reported	6QUioN	textfile	2	1	TRUE
rs9403901	A	G	A	G	-0.1501	-0.4373	0.1635	0.1092	FALSE	FALSE	FALSE	finn-b-I9_HYPTENSPUL	6	148286133	0.2016	NA	0.0301002	pulmonary arterial hypertension	Hypertension, Pulmonary Arterial	Hypertension, Pulmonary Arterial || ||	TRUE	igd	NA	NA	NA	NA	NA	NA	NA	5.98205e-06	6	148286133	3374	0.03311	CD62L- plasmacytoid DC AC	TRUE	reported	6QUioN	textfile	2	1	TRUE
rs9502274	T	A	T	A	-0.1362	-0.0131	0.2024	0.1853	FALSE	TRUE	FALSE	finn-b-I9_HYPTENSPUL	6	566060	0.1638	NA	0.9361	pulmonary arterial hypertension	Hypertension, Pulmonary Arterial	Hypertension, Pulmonary Arterial || ||	TRUE	igd	NA	NA	NA	NA	NA	NA	NA	8.36604e-06	6	566060	3374	0.03052	CD62L- plasmacytoid DC AC	TRUE	reported	6QUioN	textfile	2	1	TRUE
rs9900969	T	G	T	G	0.1321	-0.4311	0.2107	0.175	FALSE	FALSE	FALSE	finn-b-I9_HYPTENSPUL	17	76194489	0.1685	NA	0.0105201	pulmonary arterial hypertension	Hypertension, Pulmonary Arterial	Hypertension, Pulmonary Arterial || ||	TRUE	igd	NA	NA	NA	NA	NA	NA	NA	8.00903e-06	17	76194489	3374	0.02954	CD62L- plasmacytoid DC AC	TRUE	reported	6QUioN	textfile	2	1	TRUE
CD20− CD38− AC
SNP	effect_allele.exposure	other_allele.exposure	effect_allele.outcome	other_allele.outcome	beta.exposure	beta.outcome	eaf.exposure	eaf.outcome	remove	palindromic	ambiguous	id.outcome	chr	pos	se.outcome	samplesize.outcome	pval.outcome	outcome	originalname.outcome	outcome.deprecated	mr_keep.outcome	data_source.outcome	proxy.outcome	target_snp.outcome	proxy_snp.outcome	target_a1.outcome	target_a2.outcome	proxy_a1.outcome	proxy_a2.outcome	pval.exposure	chr.exposure	pos.exposure	samplesize.exposure	se.exposure	exposure	mr_keep.exposure	pval_origin.exposure	id.exposure	data_source.exposure	action	SNP_index	mr_keep
rs11203884	T	C	T	C	-0.1548	-0.1887	0.1643	0.1606	FALSE	FALSE	FALSE	finn-b-I9_HYPTENSPUL	8	17516564	0.1751	NA	0.2811	pulmonary arterial hypertension	Hypertension, Pulmonary Arterial	Hypertension, Pulmonary Arterial || ||	TRUE	igd	NA	NA	NA	NA	NA	NA	NA	2.26898e-06	8	17516564	3658	0.03269	CD20- CD38- AC	TRUE	reported	LhbfCE	textfile	2	1	TRUE
rs117308259	C	T	C	T	-0.6917	-0.3411	0.0066	0.02202	FALSE	FALSE	FALSE	finn-b-I9_HYPTENSPUL	14	31993501	0.4264	NA	0.4237	pulmonary arterial hypertension	Hypertension, Pulmonary Arterial	Hypertension, Pulmonary Arterial || ||	TRUE	igd	NA	NA	NA	NA	NA	NA	NA	4.39896e-06	14	31993501	3658	0.1504	CD20- CD38- AC	TRUE	reported	LhbfCE	textfile	2	1	TRUE
rs118073973	A	T	A	T	0.2899	-0.5633	0.0402	0.01071	FALSE	TRUE	FALSE	finn-b-I9_HYPTENSPUL	9	19948908	0.6537	NA	0.3888	pulmonary arterial hypertension	Hypertension, Pulmonary Arterial	Hypertension, Pulmonary Arterial || ||	TRUE	igd	NA	NA	NA	NA	NA	NA	NA	2.87303e-06	9	19948908	3658	0.06184	CD20- CD38- AC	TRUE	reported	LhbfCE	textfile	2	1	TRUE
rs16955339	T	G	T	G	0.3095	0.0964	0.0377	0.03075	FALSE	FALSE	FALSE	finn-b-I9_HYPTENSPUL	17	52971060	0.3703	NA	0.7947	pulmonary arterial hypertension	Hypertension, Pulmonary Arterial	Hypertension, Pulmonary Arterial || ||	TRUE	igd	NA	NA	NA	NA	NA	NA	NA	7.67397e-07	17	52971060	3658	0.06249	CD20- CD38- AC	TRUE	reported	LhbfCE	textfile	2	1	TRUE
rs182720746	T	C	T	C	0.6026	0.5809	0.0089	0.03385	FALSE	FALSE	FALSE	finn-b-I9_HYPTENSPUL	4	113092883	0.3504	NA	0.0973801	pulmonary arterial hypertension	Hypertension, Pulmonary Arterial	Hypertension, Pulmonary Arterial || ||	TRUE	igd	NA	NA	NA	NA	NA	NA	NA	5.38096e-06	4	113092883	3658	0.1323	CD20- CD38- AC	TRUE	reported	LhbfCE	textfile	2	1	TRUE
rs2339996	A	G	A	G	-0.1438	-0.4108	0.7802	0.8099	FALSE	FALSE	FALSE	finn-b-I9_HYPTENSPUL	5	173070505	0.1632	NA	0.01185	pulmonary arterial hypertension	Hypertension, Pulmonary Arterial	Hypertension, Pulmonary Arterial || ||	TRUE	igd	NA	NA	NA	NA	NA	NA	NA	6.60496e-07	5	173070505	3658	0.02887	CD20- CD38- AC	TRUE	reported	LhbfCE	textfile	2	1	TRUE
rs308820	C	T	C	T	-0.1305	0.0056	0.7571	0.6587	FALSE	FALSE	FALSE	finn-b-I9_HYPTENSPUL	11	88142031	0.1336	NA	0.9663	pulmonary arterial hypertension	Hypertension, Pulmonary Arterial	Hypertension, Pulmonary Arterial || ||	TRUE	igd	NA	NA	NA	NA	NA	NA	NA	4.63095e-06	11	88142031	3658	0.02844	CD20- CD38- AC	TRUE	reported	LhbfCE	textfile	2	1	TRUE
rs36071180	A	G	A	G	0.1498	-0.2201	0.1597	0.05536	FALSE	FALSE	FALSE	finn-b-I9_HYPTENSPUL	20	765164	0.2794	NA	0.4307	pulmonary arterial hypertension	Hypertension, Pulmonary Arterial	Hypertension, Pulmonary Arterial || ||	TRUE	igd	NA	NA	NA	NA	NA	NA	NA	7.69892e-06	20	765164	3658	0.03344	CD20- CD38- AC	TRUE	reported	LhbfCE	textfile	2	1	TRUE
rs6125184	A	G	A	G	-0.1099	0.019	0.5914	0.5506	FALSE	FALSE	FALSE	finn-b-I9_HYPTENSPUL	20	46576714	0.1284	NA	0.8826	pulmonary arterial hypertension	Hypertension, Pulmonary Arterial	Hypertension, Pulmonary Arterial || ||	TRUE	igd	NA	NA	NA	NA	NA	NA	NA	9.59599e-06	20	46576714	3658	0.02479	CD20- CD38- AC	TRUE	reported	LhbfCE	textfile	2	1	TRUE
rs61906277	G	A	G	A	0.1435	0.0752	0.2347	0.2488	FALSE	FALSE	FALSE	finn-b-I9_HYPTENSPUL	11	123384801	0.1474	NA	0.6097	pulmonary arterial hypertension	Hypertension, Pulmonary Arterial	Hypertension, Pulmonary Arterial || ||	TRUE	igd	NA	NA	NA	NA	NA	NA	NA	3.99098e-07	11	123384801	3658	0.02825	CD20- CD38- AC	TRUE	reported	LhbfCE	textfile	2	1	TRUE
rs62311900	T	C	T	C	-0.1537	-0.0861	0.1736	0.1127	FALSE	FALSE	FALSE	finn-b-I9_HYPTENSPUL	4	74145187	0.2025	NA	0.670601	pulmonary arterial hypertension	Hypertension, Pulmonary Arterial	Hypertension, Pulmonary Arterial || ||	TRUE	igd	NA	NA	NA	NA	NA	NA	NA	1.33801e-06	4	74145187	3658	0.03175	CD20- CD38- AC	TRUE	reported	LhbfCE	textfile	2	1	TRUE
rs6906886	A	T	A	T	0.1893	0.2563	0.903	0.9118	FALSE	TRUE	FALSE	finn-b-I9_HYPTENSPUL	6	85038851	0.2235	NA	0.2515	pulmonary arterial hypertension	Hypertension, Pulmonary Arterial	Hypertension, Pulmonary Arterial || ||	TRUE	igd	NA	NA	NA	NA	NA	NA	NA	3.29299e-06	6	85038851	3658	0.04063	CD20- CD38- AC	TRUE	reported	LhbfCE	textfile	2	1	TRUE
rs75609575	A	G	A	G	-0.3072	0.368	0.0349	0.00929	FALSE	FALSE	FALSE	finn-b-I9_HYPTENSPUL	11	97639659	0.6795	NA	0.5881	pulmonary arterial hypertension	Hypertension, Pulmonary Arterial	Hypertension, Pulmonary Arterial || ||	TRUE	igd	NA	NA	NA	NA	NA	NA	NA	3.45096e-06	11	97639659	3658	0.06608	CD20- CD38- AC	TRUE	reported	LhbfCE	textfile	2	1	TRUE
rs77510701	A	C	A	C	-0.2548	0.565	0.0484	0.01071	FALSE	FALSE	FALSE	finn-b-I9_HYPTENSPUL	18	34838106	0.6308	NA	0.3705	pulmonary arterial hypertension	Hypertension, Pulmonary Arterial	Hypertension, Pulmonary Arterial || ||	TRUE	igd	NA	NA	NA	NA	NA	NA	NA	6.74e-06	18	34838106	3658	0.05651	CD20- CD38- AC	TRUE	reported	LhbfCE	textfile	2	1	TRUE
rs80339814	C	T	C	T	-0.2131	-0.21	0.0794	0.1833	FALSE	FALSE	FALSE	finn-b-I9_HYPTENSPUL	19	53396009	0.1655	NA	0.2043	pulmonary arterial hypertension	Hypertension, Pulmonary Arterial	Hypertension, Pulmonary Arterial || ||	TRUE	igd	NA	NA	NA	NA	NA	NA	NA	8.02306e-06	19	53396009	3658	0.04766	CD20- CD38- AC	TRUE	reported	LhbfCE	textfile	2	1	TRUE

## Sheet: File 3
HLA DR++ monocyte %monocyte
SNP	effect_allele.exposure	other_allele.exposure	effect_allele.outcome	other_allele.outcome	beta.exposure	beta.outcome	eaf.exposure	eaf.outcome	remove	palindromic	ambiguous	id.outcome	chr	pos	se.outcome	samplesize.outcome	pval.outcome	outcome	originalname.outcome	outcome.deprecated	mr_keep.outcome	data_source.outcome	pos.exposure	chr.exposure	se.exposure	pval.exposure	samplesize.exposure	id.exposure	exposure	mr_keep.exposure	pval_origin.exposure	data_source.exposure	action	SNP_index	mr_keep
rs11255196	C	T	C	T	0.7636	-0.01767	0.2044	0.0962	FALSE	FALSE	FALSE	ebi-a-GCST90001475	10	7617096	0.04128	3595	0.668599	HLA DR++ monocyte %monocyte || id:ebi-a-GCST90001475	HLA DR++ monocyte %monocyte	HLA DR++ monocyte %monocyte || ||	TRUE	igd	7617096	10	0.1653	3.84503e-06	NA	finn-b-I9_HYPTENSPUL	|| id:finn-b-I9_HYPTENSPUL	TRUE	reported	igd	2	1	TRUE
rs11970753	C	T	C	T	2.6634	-0.0728	0.01915	0.0524	FALSE	FALSE	FALSE	ebi-a-GCST90001475	6	139809258	0.05598	3595	0.1935	HLA DR++ monocyte %monocyte || id:ebi-a-GCST90001475	HLA DR++ monocyte %monocyte	HLA DR++ monocyte %monocyte || ||	TRUE	igd	139809258	6	0.5649	2.41802e-06	NA	finn-b-I9_HYPTENSPUL	|| id:finn-b-I9_HYPTENSPUL	TRUE	reported	igd	2	1	TRUE
rs12125862	T	C	T	C	1.43	-0.2941	0.05674	0.0093	FALSE	FALSE	FALSE	ebi-a-GCST90001475	1	112354879	0.1279	3595	0.0214902	HLA DR++ monocyte %monocyte || id:ebi-a-GCST90001475	HLA DR++ monocyte %monocyte	HLA DR++ monocyte %monocyte || ||	TRUE	igd	112354879	1	0.3108	4.21299e-06	NA	finn-b-I9_HYPTENSPUL	|| id:finn-b-I9_HYPTENSPUL	TRUE	reported	igd	2	1	TRUE
rs146751662	T	C	T	C	1.5969	-0.1894	0.05055	0.0038	FALSE	FALSE	FALSE	ebi-a-GCST90001475	12	21468629	0.2107	3595	0.3688	HLA DR++ monocyte %monocyte || id:ebi-a-GCST90001475	HLA DR++ monocyte %monocyte	HLA DR++ monocyte %monocyte || ||	TRUE	igd	21468629	12	0.3281	1.13201e-06	NA	finn-b-I9_HYPTENSPUL	|| id:finn-b-I9_HYPTENSPUL	TRUE	reported	igd	2	1	TRUE
rs2214447	T	C	T	C	-0.9206	0.08255	0.8684	0.841	FALSE	FALSE	FALSE	ebi-a-GCST90001475	7	110828789	0.03421	3595	0.01588	HLA DR++ monocyte %monocyte || id:ebi-a-GCST90001475	HLA DR++ monocyte %monocyte	HLA DR++ monocyte %monocyte || ||	TRUE	igd	110828789	7	0.2007	4.50599e-06	NA	finn-b-I9_HYPTENSPUL	|| id:finn-b-I9_HYPTENSPUL	TRUE	reported	igd	2	1	TRUE
rs55909571	C	T	C	T	1.176	-0.1737	0.0987	0.0385	FALSE	FALSE	FALSE	ebi-a-GCST90001475	5	180648732	0.06943	3595	0.0124	HLA DR++ monocyte %monocyte || id:ebi-a-GCST90001475	HLA DR++ monocyte %monocyte	HLA DR++ monocyte %monocyte || ||	TRUE	igd	180648732	5	0.243	1.30101e-06	NA	finn-b-I9_HYPTENSPUL	|| id:finn-b-I9_HYPTENSPUL	TRUE	reported	igd	2	1	TRUE
HLA DR++ monocyte Absolute Count
SNP	effect_allele.exposure	other_allele.exposure	effect_allele.outcome	other_allele.outcome	beta.exposure	beta.outcome	eaf.exposure	eaf.outcome	remove	palindromic	ambiguous	id.outcome	chr	pos	se.outcome	samplesize.outcome	pval.outcome	outcome	originalname.outcome	outcome.deprecated	mr_keep.outcome	data_source.outcome	pos.exposure	chr.exposure	se.exposure	pval.exposure	samplesize.exposure	id.exposure	exposure	mr_keep.exposure	pval_origin.exposure	data_source.exposure	action	SNP_index	mr_keep
rs11255196	C	T	C	T	0.7636	0.005425	0.2044	0.0961	FALSE	FALSE	FALSE	ebi-a-GCST90001477	10	7617096	0.04073	3579	0.894	HLA DR++ monocyte Absolute Count || id:ebi-a-GCST90001477	HLA DR++ monocyte Absolute Count	HLA DR++ monocyte Absolute Count || ||	TRUE	igd	7617096	10	0.1653	3.84503e-06	NA	finn-b-I9_HYPTENSPUL	|| id:finn-b-I9_HYPTENSPUL	TRUE	reported	igd	2	1	TRUE
rs11970753	C	T	C	T	2.6634	-0.07076	0.01915	0.0524	FALSE	FALSE	FALSE	ebi-a-GCST90001477	6	139809258	0.05511	3579	0.1992	HLA DR++ monocyte Absolute Count || id:ebi-a-GCST90001477	HLA DR++ monocyte Absolute Count	HLA DR++ monocyte Absolute Count || ||	TRUE	igd	139809258	6	0.5649	2.41802e-06	NA	finn-b-I9_HYPTENSPUL	|| id:finn-b-I9_HYPTENSPUL	TRUE	reported	igd	2	1	TRUE
rs12125862	T	C	T	C	1.43	-0.209	0.05674	0.0094	FALSE	FALSE	FALSE	ebi-a-GCST90001477	1	112354879	0.1258	3579	0.0969103	HLA DR++ monocyte Absolute Count || id:ebi-a-GCST90001477	HLA DR++ monocyte Absolute Count	HLA DR++ monocyte Absolute Count || ||	TRUE	igd	112354879	1	0.3108	4.21299e-06	NA	finn-b-I9_HYPTENSPUL	|| id:finn-b-I9_HYPTENSPUL	TRUE	reported	igd	2	1	TRUE
rs146751662	T	C	T	C	1.5969	-0.3029	0.05055	0.0038	FALSE	FALSE	FALSE	ebi-a-GCST90001477	12	21468629	0.2068	3579	0.1431	HLA DR++ monocyte Absolute Count || id:ebi-a-GCST90001477	HLA DR++ monocyte Absolute Count	HLA DR++ monocyte Absolute Count || ||	TRUE	igd	21468629	12	0.3281	1.13201e-06	NA	finn-b-I9_HYPTENSPUL	|| id:finn-b-I9_HYPTENSPUL	TRUE	reported	igd	2	1	TRUE
rs2214447	T	C	T	C	-0.9206	0.05215	0.8684	0.841	FALSE	FALSE	FALSE	ebi-a-GCST90001477	7	110828789	0.03369	3579	0.1217	HLA DR++ monocyte Absolute Count || id:ebi-a-GCST90001477	HLA DR++ monocyte Absolute Count	HLA DR++ monocyte Absolute Count || ||	TRUE	igd	110828789	7	0.2007	4.50599e-06	NA	finn-b-I9_HYPTENSPUL	|| id:finn-b-I9_HYPTENSPUL	TRUE	reported	igd	2	1	TRUE
rs55909571	C	T	C	T	1.176	-0.11	0.0987	0.0384	FALSE	FALSE	FALSE	ebi-a-GCST90001477	5	180648732	0.06849	3579	0.1084	HLA DR++ monocyte Absolute Count || id:ebi-a-GCST90001477	HLA DR++ monocyte Absolute Count	HLA DR++ monocyte Absolute Count || ||	TRUE	igd	180648732	5	0.243	1.30101e-06	NA	finn-b-I9_HYPTENSPUL	|| id:finn-b-I9_HYPTENSPUL	TRUE	reported	igd	2	1	TRUE
HLA DR++ monocyte %leukocyte
SNP	effect_allele.exposure	other_allele.exposure	effect_allele.outcome	other_allele.outcome	beta.exposure	beta.outcome	eaf.exposure	eaf.outcome	remove	palindromic	ambiguous	id.outcome	chr	pos	se.outcome	samplesize.outcome	pval.outcome	outcome	originalname.outcome	outcome.deprecated	mr_keep.outcome	data_source.outcome	pos.exposure	chr.exposure	se.exposure	pval.exposure	samplesize.exposure	id.exposure	exposure	mr_keep.exposure	pval_origin.exposure	data_source.exposure	action	SNP_index	mr_keep
rs11255196	C	T	C	T	0.7636	-0.01204	0.2044	0.0962	FALSE	FALSE	FALSE	ebi-a-GCST90001476	10	7617096	0.04124	3595	0.7703	HLA DR++ monocyte %leukocyte || id:ebi-a-GCST90001476	HLA DR++ monocyte %leukocyte	HLA DR++ monocyte %leukocyte || ||	TRUE	igd	7617096	10	0.1653	3.84503e-06	NA	finn-b-I9_HYPTENSPUL	|| id:finn-b-I9_HYPTENSPUL	TRUE	reported	igd	2	1	TRUE
rs11970753	C	T	C	T	2.6634	-0.0332	0.01915	0.0524	FALSE	FALSE	FALSE	ebi-a-GCST90001476	6	139809258	0.05603	3595	0.5535	HLA DR++ monocyte %leukocyte || id:ebi-a-GCST90001476	HLA DR++ monocyte %leukocyte	HLA DR++ monocyte %leukocyte || ||	TRUE	igd	139809258	6	0.5649	2.41802e-06	NA	finn-b-I9_HYPTENSPUL	|| id:finn-b-I9_HYPTENSPUL	TRUE	reported	igd	2	1	TRUE
rs12125862	T	C	T	C	1.43	-0.1893	0.05674	0.0093	FALSE	FALSE	FALSE	ebi-a-GCST90001476	1	112354879	0.1279	3595	0.1389	HLA DR++ monocyte %leukocyte || id:ebi-a-GCST90001476	HLA DR++ monocyte %leukocyte	HLA DR++ monocyte %leukocyte || ||	TRUE	igd	112354879	1	0.3108	4.21299e-06	NA	finn-b-I9_HYPTENSPUL	|| id:finn-b-I9_HYPTENSPUL	TRUE	reported	igd	2	1	TRUE
rs146751662	T	C	T	C	1.5969	-0.3483	0.05055	0.0038	FALSE	FALSE	FALSE	ebi-a-GCST90001476	12	21468629	0.211	3595	0.0988189	HLA DR++ monocyte %leukocyte || id:ebi-a-GCST90001476	HLA DR++ monocyte %leukocyte	HLA DR++ monocyte %leukocyte || ||	TRUE	igd	21468629	12	0.3281	1.13201e-06	NA	finn-b-I9_HYPTENSPUL	|| id:finn-b-I9_HYPTENSPUL	TRUE	reported	igd	2	1	TRUE
rs2214447	T	C	T	C	-0.9206	0.05782	0.8684	0.841	FALSE	FALSE	FALSE	ebi-a-GCST90001476	7	110828789	0.03426	3595	0.0915503	HLA DR++ monocyte %leukocyte || id:ebi-a-GCST90001476	HLA DR++ monocyte %leukocyte	HLA DR++ monocyte %leukocyte || ||	TRUE	igd	110828789	7	0.2007	4.50599e-06	NA	finn-b-I9_HYPTENSPUL	|| id:finn-b-I9_HYPTENSPUL	TRUE	reported	igd	2	1	TRUE
rs55909571	C	T	C	T	1.176	-0.1044	0.0987	0.0385	FALSE	FALSE	FALSE	ebi-a-GCST90001476	5	180648732	0.06945	3595	0.133	HLA DR++ monocyte %leukocyte || id:ebi-a-GCST90001476	HLA DR++ monocyte %leukocyte	HLA DR++ monocyte %leukocyte || ||	TRUE	igd	180648732	5	0.243	1.30101e-06	NA	finn-b-I9_HYPTENSPUL	|| id:finn-b-I9_HYPTENSPUL	TRUE	reported	igd	2	1	TRUE
CD62L- HLA DR++ monocyte %monocyte
SNP	effect_allele.exposure	other_allele.exposure	effect_allele.outcome	other_allele.outcome	beta.exposure	beta.outcome	eaf.exposure	eaf.outcome	remove	palindromic	ambiguous	id.outcome	chr	pos	se.outcome	samplesize.outcome	pval.outcome	outcome	originalname.outcome	outcome.deprecated	mr_keep.outcome	data_source.outcome	pos.exposure	chr.exposure	se.exposure	pval.exposure	samplesize.exposure	id.exposure	exposure	mr_keep.exposure	pval_origin.exposure	data_source.exposure	action	SNP_index	mr_keep
rs11255196	C	T	C	T	0.7636	-0.002639	0.2044	0.0982	FALSE	FALSE	FALSE	ebi-a-GCST90001455	10	7617096	0.04366	3041	0.9518	CD62L- HLA DR++ monocyte %monocyte || id:ebi-a-GCST90001455	CD62L- HLA DR++ monocyte %monocyte	CD62L- HLA DR++ monocyte %monocyte || ||	TRUE	igd	7617096	10	0.1653	3.84503e-06	NA	finn-b-I9_HYPTENSPUL	|| id:finn-b-I9_HYPTENSPUL	TRUE	reported	igd	2	1	TRUE
rs11970753	C	T	C	T	2.6634	-0.06984	0.01915	0.052	FALSE	FALSE	FALSE	ebi-a-GCST90001455	6	139809258	0.0603	3041	0.2469	CD62L- HLA DR++ monocyte %monocyte || id:ebi-a-GCST90001455	CD62L- HLA DR++ monocyte %monocyte	CD62L- HLA DR++ monocyte %monocyte || ||	TRUE	igd	139809258	6	0.5649	2.41802e-06	NA	finn-b-I9_HYPTENSPUL	|| id:finn-b-I9_HYPTENSPUL	TRUE	reported	igd	2	1	TRUE
rs12125862	T	C	T	C	1.43	-0.1813	0.05674	0.0084	FALSE	FALSE	FALSE	ebi-a-GCST90001455	1	112354879	0.143	3041	0.205	CD62L- HLA DR++ monocyte %monocyte || id:ebi-a-GCST90001455	CD62L- HLA DR++ monocyte %monocyte	CD62L- HLA DR++ monocyte %monocyte || ||	TRUE	igd	112354879	1	0.3108	4.21299e-06	NA	finn-b-I9_HYPTENSPUL	|| id:finn-b-I9_HYPTENSPUL	TRUE	reported	igd	2	1	TRUE
rs146751662	T	C	T	C	1.5969	-0.2293	0.05055	0.0041	FALSE	FALSE	FALSE	ebi-a-GCST90001455	12	21468629	0.2121	3041	0.2798	CD62L- HLA DR++ monocyte %monocyte || id:ebi-a-GCST90001455	CD62L- HLA DR++ monocyte %monocyte	CD62L- HLA DR++ monocyte %monocyte || ||	TRUE	igd	21468629	12	0.3281	1.13201e-06	NA	finn-b-I9_HYPTENSPUL	|| id:finn-b-I9_HYPTENSPUL	TRUE	reported	igd	2	1	TRUE
rs2214447	T	C	T	C	-0.9206	0.04967	0.8684	0.8379	FALSE	FALSE	FALSE	ebi-a-GCST90001455	7	110828789	0.03597	3041	0.1674	CD62L- HLA DR++ monocyte %monocyte || id:ebi-a-GCST90001455	CD62L- HLA DR++ monocyte %monocyte	CD62L- HLA DR++ monocyte %monocyte || ||	TRUE	igd	110828789	7	0.2007	4.50599e-06	NA	finn-b-I9_HYPTENSPUL	|| id:finn-b-I9_HYPTENSPUL	TRUE	reported	igd	2	1	TRUE
rs55909571	C	T	C	T	1.176	-0.1447	0.0987	0.0362	FALSE	FALSE	FALSE	ebi-a-GCST90001455	5	180648732	0.07616	3041	0.0575904	CD62L- HLA DR++ monocyte %monocyte || id:ebi-a-GCST90001455	CD62L- HLA DR++ monocyte %monocyte	CD62L- HLA DR++ monocyte %monocyte || ||	TRUE	igd	180648732	5	0.243	1.30101e-06	NA	finn-b-I9_HYPTENSPUL	|| id:finn-b-I9_HYPTENSPUL	TRUE	reported	igd	2	1	TRUE
CD62L- HLA DR++ monocyte Absolute Count
SNP	effect_allele.exposure	other_allele.exposure	effect_allele.outcome	other_allele.outcome	beta.exposure	beta.outcome	eaf.exposure	eaf.outcome	remove	palindromic	ambiguous	id.outcome	chr	pos	se.outcome	samplesize.outcome	pval.outcome	outcome	originalname.outcome	outcome.deprecated	mr_keep.outcome	data_source.outcome	pos.exposure	chr.exposure	se.exposure	pval.exposure	samplesize.exposure	id.exposure	exposure	mr_keep.exposure	pval_origin.exposure	data_source.exposure	action	SNP_index	mr_keep
rs11255196	C	T	C	T	0.7636	0.004206	0.2044	0.0969	FALSE	FALSE	FALSE	ebi-a-GCST90001454	10	7617096	0.04311	3018	0.9223	CD62L- HLA DR++ monocyte Absolute Count || id:ebi-a-GCST90001454	CD62L- HLA DR++ monocyte Absolute Count	CD62L- HLA DR++ monocyte Absolute Count || ||	TRUE	igd	7617096	10	0.1653	3.84503e-06	NA	finn-b-I9_HYPTENSPUL	|| id:finn-b-I9_HYPTENSPUL	TRUE	reported	igd	2	1	TRUE
rs11970753	C	T	C	T	2.6634	-0.06014	0.01915	0.0522	FALSE	FALSE	FALSE	ebi-a-GCST90001454	6	139809258	0.05908	3018	0.3088	CD62L- HLA DR++ monocyte Absolute Count || id:ebi-a-GCST90001454	CD62L- HLA DR++ monocyte Absolute Count	CD62L- HLA DR++ monocyte Absolute Count || ||	TRUE	igd	139809258	6	0.5649	2.41802e-06	NA	finn-b-I9_HYPTENSPUL	|| id:finn-b-I9_HYPTENSPUL	TRUE	reported	igd	2	1	TRUE
rs12125862	T	C	T	C	1.43	-0.1248	0.05674	0.0084	FALSE	FALSE	FALSE	ebi-a-GCST90001454	1	112354879	0.1403	3018	0.3737	CD62L- HLA DR++ monocyte Absolute Count || id:ebi-a-GCST90001454	CD62L- HLA DR++ monocyte Absolute Count	CD62L- HLA DR++ monocyte Absolute Count || ||	TRUE	igd	112354879	1	0.3108	4.21299e-06	NA	finn-b-I9_HYPTENSPUL	|| id:finn-b-I9_HYPTENSPUL	TRUE	reported	igd	2	1	TRUE
rs146751662	T	C	T	C	1.5969	-0.2744	0.05055	0.0041	FALSE	FALSE	FALSE	ebi-a-GCST90001454	12	21468629	0.2073	3018	0.1857	CD62L- HLA DR++ monocyte Absolute Count || id:ebi-a-GCST90001454	CD62L- HLA DR++ monocyte Absolute Count	CD62L- HLA DR++ monocyte Absolute Count || ||	TRUE	igd	21468629	12	0.3281	1.13201e-06	NA	finn-b-I9_HYPTENSPUL	|| id:finn-b-I9_HYPTENSPUL	TRUE	reported	igd	2	1	TRUE
rs2214447	T	C	T	C	-0.9206	0.07319	0.8684	0.8378	FALSE	FALSE	FALSE	ebi-a-GCST90001454	7	110828789	0.0353	3018	0.03819	CD62L- HLA DR++ monocyte Absolute Count || id:ebi-a-GCST90001454	CD62L- HLA DR++ monocyte Absolute Count	CD62L- HLA DR++ monocyte Absolute Count || ||	TRUE	igd	110828789	7	0.2007	4.50599e-06	NA	finn-b-I9_HYPTENSPUL	|| id:finn-b-I9_HYPTENSPUL	TRUE	reported	igd	2	1	TRUE
rs55909571	C	T	C	T	1.176	-0.1069	0.0987	0.0363	FALSE	FALSE	FALSE	ebi-a-GCST90001454	5	180648732	0.07489	3018	0.1535	CD62L- HLA DR++ monocyte Absolute Count || id:ebi-a-GCST90001454	CD62L- HLA DR++ monocyte Absolute Count	CD62L- HLA DR++ monocyte Absolute Count || ||	TRUE	igd	180648732	5	0.243	1.30101e-06	NA	finn-b-I9_HYPTENSPUL	|| id:finn-b-I9_HYPTENSPUL	TRUE	reported	igd	2	1	TRUE
CD20- B cell %B cell
SNP	effect_allele.exposure	other_allele.exposure	effect_allele.outcome	other_allele.outcome	beta.exposure	beta.outcome	eaf.exposure	eaf.outcome	remove	palindromic	ambiguous	id.outcome	chr	pos	se.outcome	samplesize.outcome	pval.outcome	outcome	originalname.outcome	outcome.deprecated	mr_keep.outcome	data_source.outcome	pos.exposure	chr.exposure	se.exposure	pval.exposure	samplesize.exposure	id.exposure	exposure	mr_keep.exposure	pval_origin.exposure	data_source.exposure	action	SNP_index	mr_keep
rs11255196	C	T	C	T	0.7636	0.00255	0.2044	0.0986	FALSE	FALSE	FALSE	ebi-a-GCST90001419	10	7617096	0.04086	3658	0.9502	CD20- B cell %B cell || id:ebi-a-GCST90001419	CD20- B cell %B cell	CD20- B cell %B cell || ||	TRUE	igd	7617096	10	0.1653	3.84503e-06	NA	finn-b-I9_HYPTENSPUL	|| id:finn-b-I9_HYPTENSPUL	TRUE	reported	igd	2	1	TRUE
rs11970753	C	T	C	T	2.6634	0.1265	0.01915	0.0526	FALSE	FALSE	FALSE	ebi-a-GCST90001419	6	139809258	0.05444	3658	0.0201799	CD20- B cell %B cell || id:ebi-a-GCST90001419	CD20- B cell %B cell	CD20- B cell %B cell || ||	TRUE	igd	139809258	6	0.5649	2.41802e-06	NA	finn-b-I9_HYPTENSPUL	|| id:finn-b-I9_HYPTENSPUL	TRUE	reported	igd	2	1	TRUE
rs12125862	T	C	T	C	1.43	0.08319	0.05674	0.0097	FALSE	FALSE	FALSE	ebi-a-GCST90001419	1	112354879	0.1224	3658	0.4969	CD20- B cell %B cell || id:ebi-a-GCST90001419	CD20- B cell %B cell	CD20- B cell %B cell || ||	TRUE	igd	112354879	1	0.3108	4.21299e-06	NA	finn-b-I9_HYPTENSPUL	|| id:finn-b-I9_HYPTENSPUL	TRUE	reported	igd	2	1	TRUE
rs146751662	T	C	T	C	1.5969	0.1276	0.05055	0.0041	FALSE	FALSE	FALSE	ebi-a-GCST90001419	12	21468629	0.1973	3658	0.5178	CD20- B cell %B cell || id:ebi-a-GCST90001419	CD20- B cell %B cell	CD20- B cell %B cell || ||	TRUE	igd	21468629	12	0.3281	1.13201e-06	NA	finn-b-I9_HYPTENSPUL	|| id:finn-b-I9_HYPTENSPUL	TRUE	reported	igd	2	1	TRUE
rs2214447	T	C	T	C	-0.9206	-0.009713	0.8684	0.8383	FALSE	FALSE	FALSE	ebi-a-GCST90001419	7	110828789	0.03332	3658	0.770699	CD20- B cell %B cell || id:ebi-a-GCST90001419	CD20- B cell %B cell	CD20- B cell %B cell || ||	TRUE	igd	110828789	7	0.2007	4.50599e-06	NA	finn-b-I9_HYPTENSPUL	|| id:finn-b-I9_HYPTENSPUL	TRUE	reported	igd	2	1	TRUE
rs55909571	C	T	C	T	1.176	0.00844	0.0987	0.0387	FALSE	FALSE	FALSE	ebi-a-GCST90001419	5	180648732	0.06798	3658	0.9012	CD20- B cell %B cell || id:ebi-a-GCST90001419	CD20- B cell %B cell	CD20- B cell %B cell || ||	TRUE	igd	180648732	5	0.243	1.30101e-06	NA	finn-b-I9_HYPTENSPUL	|| id:finn-b-I9_HYPTENSPUL	TRUE	reported	igd	2	1	TRUE

## Sheet: File 4
HLA DR++ monocyte Absolute Count
id.exposure	id.outcome	outcome	exposure	method	nsnp	b	se	pval	lo_ci	up_ci	or	or_lci95	or_uci95
finn-b-I9_HYPTENSPUL	ebi-a-GCST90001477	HLA DR++ monocyte Absolute Count || id:ebi-a-GCST90001477	|| id:finn-b-I9_HYPTENSPUL	MR Egger	6	-0.031727	0.0371623	0.44136	-0.104565	0.0411111	0.968771	0.900716	1.04197
finn-b-I9_HYPTENSPUL	ebi-a-GCST90001477	HLA DR++ monocyte Absolute Count || id:ebi-a-GCST90001477	|| id:finn-b-I9_HYPTENSPUL	Weighted median	6	-0.0345373	0.0191747	0.0716721	-0.0721196	0.00304503	0.966052	0.93042	1.00305
finn-b-I9_HYPTENSPUL	ebi-a-GCST90001477	HLA DR++ monocyte Absolute Count || id:ebi-a-GCST90001477	|| id:finn-b-I9_HYPTENSPUL	Inverse variance weighted	6	-0.040747	0.0160457	0.0111032	-0.0721966	-0.00929743	0.960072	0.930348	0.990746
finn-b-I9_HYPTENSPUL	ebi-a-GCST90001477	HLA DR++ monocyte Absolute Count || id:ebi-a-GCST90001477	|| id:finn-b-I9_HYPTENSPUL	Simple mode	6	-0.0507257	0.0306347	0.15866	-0.11077	0.00931824	0.950539	0.895145	1.00936
finn-b-I9_HYPTENSPUL	ebi-a-GCST90001477	HLA DR++ monocyte Absolute Count || id:ebi-a-GCST90001477	|| id:finn-b-I9_HYPTENSPUL	Weighted mode	6	-0.0320765	0.0190901	0.153739	-0.0694931	0.00534014	0.968432	0.932867	1.00535
HLA DR++ monocyte %leukocyte
id.exposure	id.outcome	outcome	exposure	method	nsnp	b	se	pval	lo_ci	up_ci	or	or_lci95	or_uci95
finn-b-I9_HYPTENSPUL	ebi-a-GCST90001476	HLA DR++ monocyte %leukocyte || id:ebi-a-GCST90001476	|| id:finn-b-I9_HYPTENSPUL	MR Egger	6	-0.00509851	0.0370005	0.89706	-0.0776195	0.0674225	0.994914	0.925316	1.06975
finn-b-I9_HYPTENSPUL	ebi-a-GCST90001476	HLA DR++ monocyte %leukocyte || id:ebi-a-GCST90001476	|| id:finn-b-I9_HYPTENSPUL	Weighted median	6	-0.0142716	0.0307752	0.642837	-0.074591	0.0460479	0.98583	0.928123	1.04712
finn-b-I9_HYPTENSPUL	ebi-a-GCST90001476	HLA DR++ monocyte %leukocyte || id:ebi-a-GCST90001476	|| id:finn-b-I9_HYPTENSPUL	Inverse variance weighted	6	-0.03517	0.0174377	0.0437063	-0.0693478	-0.000992147	0.965441	0.933002	0.999008
finn-b-I9_HYPTENSPUL	ebi-a-GCST90001476	HLA DR++ monocyte %leukocyte || id:ebi-a-GCST90001476	|| id:finn-b-I9_HYPTENSPUL	Simple mode	6	-0.055092	0.0332531	0.158472	-0.120268	0.0100841	0.946398	0.886683	1.01014
finn-b-I9_HYPTENSPUL	ebi-a-GCST90001476	HLA DR++ monocyte %leukocyte || id:ebi-a-GCST90001476	|| id:finn-b-I9_HYPTENSPUL	Weighted mode	6	-0.0237707	0.0174454	0.231178	-0.0579637	0.0104223	0.97651	0.943684	1.01048
HLA DR++ monocyte %monocyte
id.exposure	id.outcome	outcome	exposure	method	nsnp	b	se	pval	lo_ci	up_ci	or	or_lci95	or_uci95
finn-b-I9_HYPTENSPUL	ebi-a-GCST90001475	HLA DR++ monocyte %monocyte || id:ebi-a-GCST90001475	|| id:finn-b-I9_HYPTENSPUL	MR Egger	6	-0.0178488	0.0446161	0.709561	-0.105296	0.0695987	0.98231	0.900058	1.07208
finn-b-I9_HYPTENSPUL	ebi-a-GCST90001475	HLA DR++ monocyte %monocyte || id:ebi-a-GCST90001475	|| id:finn-b-I9_HYPTENSPUL	Weighted median	6	-0.0415683	0.0213909	0.0519832	-0.0834945	0.000357805	0.959284	0.919896	1.00036
finn-b-I9_HYPTENSPUL	ebi-a-GCST90001475	HLA DR++ monocyte %monocyte || id:ebi-a-GCST90001475	|| id:finn-b-I9_HYPTENSPUL	Inverse variance weighted	6	-0.0551741	0.0211354	0.00904079	-0.0965995	-0.0137487	0.94632	0.90792	0.986345
finn-b-I9_HYPTENSPUL	ebi-a-GCST90001475	HLA DR++ monocyte %monocyte || id:ebi-a-GCST90001475	|| id:finn-b-I9_HYPTENSPUL	Simple mode	6	-0.106923	0.0414585	0.0494903	-0.188181	-0.025664	0.898595	0.828465	0.974663
finn-b-I9_HYPTENSPUL	ebi-a-GCST90001475	HLA DR++ monocyte %monocyte || id:ebi-a-GCST90001475	|| id:finn-b-I9_HYPTENSPUL	Weighted mode	6	-0.033005	0.0208278	0.173898	-0.0738275	0.00781762	0.967534	0.928832	1.00785
CD20- B cell %B cell
id.exposure	id.outcome	outcome	exposure	method	nsnp	b	se	pval	lo_ci	up_ci	or	or_lci95	or_uci95
finn-b-I9_HYPTENSPUL	ebi-a-GCST90001419	CD20- B cell %B cell || id:ebi-a-GCST90001419	|| id:finn-b-I9_HYPTENSPUL	MR Egger	6	0.0676238	0.0330649	0.110292	0.00281664	0.132431	1.06996	1.00282	1.1416
finn-b-I9_HYPTENSPUL	ebi-a-GCST90001419	CD20- B cell %B cell || id:ebi-a-GCST90001419	|| id:finn-b-I9_HYPTENSPUL	Weighted median	6	0.0308447	0.0204168	0.130852	-0.00917223	0.0708617	1.03133	0.99087	1.07343
finn-b-I9_HYPTENSPUL	ebi-a-GCST90001419	CD20- B cell %B cell || id:ebi-a-GCST90001419	|| id:finn-b-I9_HYPTENSPUL	Inverse variance weighted	6	0.0344924	0.0157968	0.0289984	0.00353071	0.0654541	1.03509	1.00354	1.06764
finn-b-I9_HYPTENSPUL	ebi-a-GCST90001419	CD20- B cell %B cell || id:ebi-a-GCST90001419	|| id:finn-b-I9_HYPTENSPUL	Simple mode	6	0.0106077	0.0273777	0.714363	-0.0430527	0.064268	1.01066	0.957861	1.06638
finn-b-I9_HYPTENSPUL	ebi-a-GCST90001419	CD20- B cell %B cell || id:ebi-a-GCST90001419	|| id:finn-b-I9_HYPTENSPUL	Weighted mode	6	0.0425853	0.0195185	0.0809294	0.00432912	0.0808415	1.04351	1.00434	1.0842
CD62L- HLA DR++ monocyte %monocyte
id.exposure	id.outcome	outcome	exposure	method	nsnp	b	se	pval	lo_ci	up_ci	or	or_lci95	or_uci95
finn-b-I9_HYPTENSPUL	ebi-a-GCST90001455	CD62L- HLA DR++ monocyte %monocyte || id:ebi-a-GCST90001455	|| id:finn-b-I9_HYPTENSPUL	MR Egger	6	-0.0287003	0.0363934	0.474449	-0.100031	0.0426307	0.971708	0.904809	1.04355
finn-b-I9_HYPTENSPUL	ebi-a-GCST90001455	CD62L- HLA DR++ monocyte %monocyte || id:ebi-a-GCST90001455	|| id:finn-b-I9_HYPTENSPUL	Weighted median	6	-0.0335891	0.0218905	0.124928	-0.0764944	0.00931625	0.966969	0.926358	1.00936
finn-b-I9_HYPTENSPUL	ebi-a-GCST90001455	CD62L- HLA DR++ monocyte %monocyte || id:ebi-a-GCST90001455	|| id:finn-b-I9_HYPTENSPUL	Inverse variance weighted	6	-0.0416429	0.0173895	0.016633	-0.0757263	-0.00755956	0.959212	0.92707	0.992469
finn-b-I9_HYPTENSPUL	ebi-a-GCST90001455	CD62L- HLA DR++ monocyte %monocyte || id:ebi-a-GCST90001455	|| id:finn-b-I9_HYPTENSPUL	Simple mode	6	-0.125804	0.0333688	0.0130216	-0.191206	-0.0604008	0.881788	0.825962	0.941387
finn-b-I9_HYPTENSPUL	ebi-a-GCST90001455	CD62L- HLA DR++ monocyte %monocyte || id:ebi-a-GCST90001455	|| id:finn-b-I9_HYPTENSPUL	Weighted mode	6	-0.0297786	0.0206501	0.208861	-0.0702528	0.0106955	0.97066	0.932158	1.01075
CD62L- HLA DR++ monocyte Absolute Count
id.exposure	id.outcome	outcome	exposure	method	nsnp	b	se	pval	lo_ci	up_ci	or	or_lci95	or_uci95
finn-b-I9_HYPTENSPUL	ebi-a-GCST90001454	CD62L- HLA DR++ monocyte Absolute Count || id:ebi-a-GCST90001454	|| id:finn-b-I9_HYPTENSPUL	MR Egger	6	-0.0186343	0.0356953	0.629218	-0.0885971	0.0513284	0.981538	0.915214	1.05267
finn-b-I9_HYPTENSPUL	ebi-a-GCST90001454	CD62L- HLA DR++ monocyte Absolute Count || id:ebi-a-GCST90001454	|| id:finn-b-I9_HYPTENSPUL	Weighted median	6	-0.036964	0.0231706	0.110646	-0.0823784	0.00845038	0.963711	0.920923	1.00849
finn-b-I9_HYPTENSPUL	ebi-a-GCST90001454	CD62L- HLA DR++ monocyte Absolute Count || id:ebi-a-GCST90001454	|| id:finn-b-I9_HYPTENSPUL	Inverse variance weighted	6	-0.0407194	0.0170598	0.0169926	-0.0741566	-0.00728228	0.960098	0.928526	0.992744
finn-b-I9_HYPTENSPUL	ebi-a-GCST90001454	CD62L- HLA DR++ monocyte Absolute Count || id:ebi-a-GCST90001454	|| id:finn-b-I9_HYPTENSPUL	Simple mode	6	-0.0820808	0.0354312	0.0683404	-0.151526	-0.0126357	0.921198	0.859396	0.987444
finn-b-I9_HYPTENSPUL	ebi-a-GCST90001454	CD62L- HLA DR++ monocyte Absolute Count || id:ebi-a-GCST90001454	|| id:finn-b-I9_HYPTENSPUL	Weighted mode	6	-0.0243956	0.0213826	0.305589	-0.0663055	0.0175142	0.9759	0.935845	1.01767
